# Supplementary material for: A highly mutagenised barley (cv. Golden Promise) TILLING population coupled with strategies for screening-by-sequencing
Source: Plant Methods. 2019 Aug 24;15:99. doi: 10.1186/s13007-019-0486-9 (PMC6708184; doi:10.1186/s13007-019-0486-9)
Supplement: Supplementary file 3 — Additional file 3: Table S2. Results of the effects as predicted by SnpEff on the individual transcripts. [file 13007_2019_486_MOESM3_ESM.xlsx]

## Sheet: SnpEff Results
Table S2 Results of the effects as predicted by SnpEff on the individual transcripts.
Chromosome	Position	Reference	Mutation	Plant Sample	Gene	Transcript	Impact	Variant	Gene Annotation
chr1_part1	12522	G	A	2018_S8	BART1_0-u56124	BART1_0-u56124.001	MODIFIER	intergenic_region	#N/A
chr1_part1	12662	C	T	2016_S6	BART1_0-u56124	BART1_0-u56124.001	MODIFIER	intergenic_region	#N/A
chr1_part1	366581	G	A	2016_S5	BART1_0-u00082	BART1_0-u00082.003	MODIFIER	intron_variant	Transmembrane protein, putative
chr1_part1	366581	G	A	2016_S5	BART1_0-u00082	BART1_0-u00082.001	MODIFIER	intron_variant	Transmembrane protein, putative
chr1_part1	375952	G	A	2016_S4	BART1_0-u00008	BART1_0-u00008.001	MODERATE	missense_variant	0
chr1_part1	375952	G	A	2016_S4	BART1_0-u00082	BART1_0-u00082.003	MODIFIER	intron_variant	Transmembrane protein, putative
chr1_part1	375952	G	A	2016_S4	BART1_0-u00082	BART1_0-u00082.001	MODIFIER	intron_variant	Transmembrane protein, putative
chr1_part1	590424	C	T	2016_S7	BART1_0-u00059	BART1_0-u00059.001	MODIFIER	intron_variant	#N/A
chr1_part1	607656	C	T	2016_S6	BART1_0-u00065	BART1_0-u00065.006	MODERATE	missense_variant	Leucine Rich Repeat family protein
chr1_part1	607656	C	T	2016_S6	BART1_0-u00065	BART1_0-u00065.001	LOW	synonymous_variant	Leucine Rich Repeat family protein
chr1_part1	607656	C	T	2016_S6	BART1_0-u00065	BART1_0-u00065.002	LOW	synonymous_variant	Leucine Rich Repeat family protein
chr1_part1	607656	C	T	2016_S6	BART1_0-u55472	BART1_0-u55472.001	MODIFIER	downstream_gene_variant	7,8-dihydroneopterin aldolase
chr1_part1	607656	C	T	2016_S6	BART1_0-u00065	BART1_0-u00065.003	MODIFIER	intron_variant	Leucine Rich Repeat family protein
chr1_part1	607656	C	T	2016_S6	BART1_0-u00065	BART1_0-u00065.004	MODIFIER	intron_variant	Leucine Rich Repeat family protein
chr1_part1	607656	C	T	2016_S6	BART1_0-u00065	BART1_0-u00065.005	MODIFIER	intron_variant	Leucine Rich Repeat family protein
chr1_part1	607656	C	T	2016_S6	BART1_0-u00065	BART1_0-u00065.007	MODIFIER	intron_variant	Leucine Rich Repeat family protein
chr1_part1	607656	C	T	2016_S6	BART1_0-u00065	BART1_0-u00065.008	MODIFIER	intron_variant	Leucine Rich Repeat family protein
chr1_part1	647129	T	A	2018_S3	BART1_0-u00049	BART1_0-u00049.009	MODIFIER	intron_variant	Sodium:dicarboxylate symporter
chr1_part1	647129	T	A	2018_S3	BART1_0-u00049	BART1_0-u00049.010	MODIFIER	intron_variant	Sodium:dicarboxylate symporter
chr1_part1	647129	T	A	2018_S3	BART1_0-u00049	BART1_0-u00049.011	MODIFIER	intron_variant	Sodium:dicarboxylate symporter
chr1_part1	647129	T	A	2018_S3	BART1_0-u00049	BART1_0-u00049.014	MODIFIER	intron_variant	Sodium:dicarboxylate symporter
chr1_part1	647129	T	A	2018_S3	BART1_0-u00049	BART1_0-u00049.015	MODIFIER	intron_variant	Sodium:dicarboxylate symporter
chr1_part1	647129	T	A	2018_S3	BART1_0-u00049	BART1_0-u00049.016	MODIFIER	intron_variant	Sodium:dicarboxylate symporter
chr1_part1	647129	T	A	2018_S3	BART1_0-u00049	BART1_0-u00049.005	MODIFIER	intron_variant	Sodium:dicarboxylate symporter
chr1_part1	647129	T	A	2018_S3	BART1_0-u00049	BART1_0-u00049.006	MODIFIER	intron_variant	Sodium:dicarboxylate symporter
chr1_part1	647129	T	A	2018_S3	BART1_0-u00049	BART1_0-u00049.007	MODIFIER	intron_variant	Sodium:dicarboxylate symporter
chr1_part1	647129	T	A	2018_S3	BART1_0-u00049	BART1_0-u00049.008	MODIFIER	intron_variant	Sodium:dicarboxylate symporter
chr1_part1	648860	G	A	2016_S2	BART1_0-u00049	BART1_0-u00049.009	MODIFIER	intron_variant	Sodium:dicarboxylate symporter
chr1_part1	648860	G	A	2016_S2	BART1_0-u00049	BART1_0-u00049.010	MODIFIER	intron_variant	Sodium:dicarboxylate symporter
chr1_part1	648860	G	A	2016_S2	BART1_0-u00049	BART1_0-u00049.011	MODIFIER	intron_variant	Sodium:dicarboxylate symporter
chr1_part1	648860	G	A	2016_S2	BART1_0-u00049	BART1_0-u00049.014	MODIFIER	intron_variant	Sodium:dicarboxylate symporter
chr1_part1	648860	G	A	2016_S2	BART1_0-u00049	BART1_0-u00049.015	MODIFIER	intron_variant	Sodium:dicarboxylate symporter
chr1_part1	648860	G	A	2016_S2	BART1_0-u00049	BART1_0-u00049.016	MODIFIER	intron_variant	Sodium:dicarboxylate symporter
chr1_part1	648860	G	A	2016_S2	BART1_0-u00049	BART1_0-u00049.005	MODIFIER	intron_variant	Sodium:dicarboxylate symporter
chr1_part1	648860	G	A	2016_S2	BART1_0-u00049	BART1_0-u00049.006	MODIFIER	intron_variant	Sodium:dicarboxylate symporter
chr1_part1	648860	G	A	2016_S2	BART1_0-u00049	BART1_0-u00049.007	MODIFIER	intron_variant	Sodium:dicarboxylate symporter
chr1_part1	648860	G	A	2016_S2	BART1_0-u00049	BART1_0-u00049.008	MODIFIER	intron_variant	Sodium:dicarboxylate symporter
chr1_part1	658954	G	A	2018_S4	BART1_0-u00049	BART1_0-u00049.009	MODIFIER	intron_variant	Sodium:dicarboxylate symporter
chr1_part1	658954	G	A	2018_S4	BART1_0-u00049	BART1_0-u00049.010	MODIFIER	intron_variant	Sodium:dicarboxylate symporter
chr1_part1	658954	G	A	2018_S4	BART1_0-u00049	BART1_0-u00049.011	MODIFIER	intron_variant	Sodium:dicarboxylate symporter
chr1_part1	658954	G	A	2018_S4	BART1_0-u00049	BART1_0-u00049.014	MODIFIER	intron_variant	Sodium:dicarboxylate symporter
chr1_part1	658954	G	A	2018_S4	BART1_0-u00049	BART1_0-u00049.015	MODIFIER	intron_variant	Sodium:dicarboxylate symporter
chr1_part1	658954	G	A	2018_S4	BART1_0-u00049	BART1_0-u00049.016	MODIFIER	intron_variant	Sodium:dicarboxylate symporter
chr1_part1	658954	G	A	2018_S4	BART1_0-u00049	BART1_0-u00049.005	MODIFIER	intron_variant	Sodium:dicarboxylate symporter
chr1_part1	658954	G	A	2018_S4	BART1_0-u00049	BART1_0-u00049.006	MODIFIER	intron_variant	Sodium:dicarboxylate symporter
chr1_part1	658954	G	A	2018_S4	BART1_0-u00049	BART1_0-u00049.007	MODIFIER	intron_variant	Sodium:dicarboxylate symporter
chr1_part1	658954	G	A	2018_S4	BART1_0-u00049	BART1_0-u00049.008	MODIFIER	intron_variant	Sodium:dicarboxylate symporter
chr1_part1	666150	G	T	2018_S5	BART1_0-u00052	BART1_0-u00052.001	MODERATE	missense_variant	Putative LRR receptor-like serine/threonine-protein kinase
chr1_part1	666150	G	T	2018_S5	BART1_0-u00049	BART1_0-u00049.009	MODIFIER	intron_variant	Sodium:dicarboxylate symporter
chr1_part1	666150	G	T	2018_S5	BART1_0-u00049	BART1_0-u00049.010	MODIFIER	intron_variant	Sodium:dicarboxylate symporter
chr1_part1	666150	G	T	2018_S5	BART1_0-u00049	BART1_0-u00049.011	MODIFIER	intron_variant	Sodium:dicarboxylate symporter
chr1_part1	666150	G	T	2018_S5	BART1_0-u00049	BART1_0-u00049.014	MODIFIER	intron_variant	Sodium:dicarboxylate symporter
chr1_part1	666150	G	T	2018_S5	BART1_0-u00049	BART1_0-u00049.015	MODIFIER	intron_variant	Sodium:dicarboxylate symporter
chr1_part1	666150	G	T	2018_S5	BART1_0-u00049	BART1_0-u00049.016	MODIFIER	intron_variant	Sodium:dicarboxylate symporter
chr1_part1	666150	G	T	2018_S5	BART1_0-u00049	BART1_0-u00049.005	MODIFIER	intron_variant	Sodium:dicarboxylate symporter
chr1_part1	666150	G	T	2018_S5	BART1_0-u00049	BART1_0-u00049.006	MODIFIER	intron_variant	Sodium:dicarboxylate symporter
chr1_part1	666150	G	T	2018_S5	BART1_0-u00049	BART1_0-u00049.007	MODIFIER	intron_variant	Sodium:dicarboxylate symporter
chr1_part1	666150	G	T	2018_S5	BART1_0-u00049	BART1_0-u00049.008	MODIFIER	intron_variant	Sodium:dicarboxylate symporter
chr1_part1	713299	C	G	2018_S1	BART1_0-u00066	BART1_0-u00066.001	MODERATE	missense_variant	Transcription initiation factor TFIID subunit like
chr1_part1	713299	C	G	2018_S1	BART1_0-u00066	BART1_0-u00066.002	MODERATE	missense_variant	Transcription initiation factor TFIID subunit like
chr1_part1	713299	C	G	2018_S1	BART1_0-u00066	BART1_0-u00066.004	MODERATE	missense_variant	Transcription initiation factor TFIID subunit like
chr1_part1	713299	C	G	2018_S1	BART1_0-u00066	BART1_0-u00066.005	MODERATE	missense_variant	Transcription initiation factor TFIID subunit like
chr1_part1	713299	C	G	2018_S1	BART1_0-u00066	BART1_0-u00066.006	MODERATE	missense_variant	Transcription initiation factor TFIID subunit like
chr1_part1	713299	C	G	2018_S1	BART1_0-u00066	BART1_0-u00066.008	MODERATE	missense_variant	Transcription initiation factor TFIID subunit like
chr1_part1	713299	C	G	2018_S1	BART1_0-u00066	BART1_0-u00066.003	LOW	synonymous_variant	Transcription initiation factor TFIID subunit like
chr1_part1	713299	C	G	2018_S1	BART1_0-u00066	BART1_0-u00066.007	LOW	synonymous_variant	Transcription initiation factor TFIID subunit like
chr1_part1	713299	C	G	2018_S1	BART1_0-u00066	BART1_0-u00066.009	LOW	synonymous_variant	Transcription initiation factor TFIID subunit like
chr1_part1	713299	C	G	2018_S1	BART1_0-u00066	BART1_0-u00066.010	LOW	synonymous_variant	Transcription initiation factor TFIID subunit like
chr1_part1	713652	C	T	2016_S4	BART1_0-u00066	BART1_0-u00066.001	MODERATE	missense_variant	Transcription initiation factor TFIID subunit like
chr1_part1	713652	C	T	2016_S4	BART1_0-u00066	BART1_0-u00066.002	MODERATE	missense_variant	Transcription initiation factor TFIID subunit like
chr1_part1	713652	C	T	2016_S4	BART1_0-u00066	BART1_0-u00066.004	MODERATE	missense_variant	Transcription initiation factor TFIID subunit like
chr1_part1	713652	C	T	2016_S4	BART1_0-u00066	BART1_0-u00066.005	MODERATE	missense_variant	Transcription initiation factor TFIID subunit like
chr1_part1	713652	C	T	2016_S4	BART1_0-u00066	BART1_0-u00066.006	MODERATE	missense_variant	Transcription initiation factor TFIID subunit like
chr1_part1	713652	C	T	2016_S4	BART1_0-u00066	BART1_0-u00066.010	MODERATE	missense_variant	Transcription initiation factor TFIID subunit like
chr1_part1	713652	C	T	2016_S4	BART1_0-u00066	BART1_0-u00066.003	LOW	synonymous_variant	Transcription initiation factor TFIID subunit like
chr1_part1	713652	C	T	2016_S4	BART1_0-u00066	BART1_0-u00066.007	LOW	synonymous_variant	Transcription initiation factor TFIID subunit like
chr1_part1	713652	C	T	2016_S4	BART1_0-u00066	BART1_0-u00066.008	LOW	synonymous_variant	Transcription initiation factor TFIID subunit like
chr1_part1	713652	C	T	2016_S4	BART1_0-u00066	BART1_0-u00066.009	LOW	synonymous_variant	Transcription initiation factor TFIID subunit like
chr1_part1	716709	G	A	2018_S7	BART1_0-u00066	BART1_0-u00066.002	MODERATE	missense_variant	Transcription initiation factor TFIID subunit like
chr1_part1	716709	G	A	2018_S7	BART1_0-u00066	BART1_0-u00066.003	MODERATE	missense_variant	Transcription initiation factor TFIID subunit like
chr1_part1	716709	G	A	2018_S7	BART1_0-u00066	BART1_0-u00066.007	MODERATE	missense_variant	Transcription initiation factor TFIID subunit like
chr1_part1	716709	G	A	2018_S7	BART1_0-u00066	BART1_0-u00066.008	MODERATE	missense_variant	Transcription initiation factor TFIID subunit like
chr1_part1	716709	G	A	2018_S7	BART1_0-u00066	BART1_0-u00066.009	MODERATE	missense_variant	Transcription initiation factor TFIID subunit like
chr1_part1	716709	G	A	2018_S7	BART1_0-u00066	BART1_0-u00066.010	MODERATE	missense_variant	Transcription initiation factor TFIID subunit like
chr1_part1	716709	G	A	2018_S7	BART1_0-u00066	BART1_0-u00066.001	LOW	synonymous_variant	Transcription initiation factor TFIID subunit like
chr1_part1	716709	G	A	2018_S7	BART1_0-u00066	BART1_0-u00066.004	LOW	synonymous_variant	Transcription initiation factor TFIID subunit like
chr1_part1	716709	G	A	2018_S7	BART1_0-u00066	BART1_0-u00066.006	LOW	synonymous_variant	Transcription initiation factor TFIID subunit like
chr1_part1	788846	C	A	2018_S6	BART1_0-u00046	BART1_0-u00046.001	MODERATE	missense_variant	Meiosis protein mei2
chr1_part1	788846	C	A	2018_S6	BART1_0-u00046	BART1_0-u00046.002	MODERATE	missense_variant	Meiosis protein mei2
chr1_part1	793253	C	T	2016_S4	BART1_0-u00046	BART1_0-u00046.001	MODIFIER	upstream_gene_variant	Meiosis protein mei2
chr1_part1	793253	C	T	2016_S4	BART1_0-u00046	BART1_0-u00046.002	MODIFIER	upstream_gene_variant	Meiosis protein mei2
chr1_part1	793253	C	T	2016_S4	BART1_0-u00046	BART1_0-u00046.001	MODIFIER	intergenic_region	Meiosis protein mei2
chr1_part1	810422	G	A	2018_S2	BART1_0-u57403	BART1_0-u57403.001	MODERATE	missense_variant	Charged multivesicular body protein 5
chr1_part1	810422	G	A	2018_S2	BART1_0-u57404	BART1_0-u57404.001	LOW	synonymous_variant	Putative LRR receptor-like serine/threonine-protein kinase
chr1_part1	810422	G	A	2018_S2	BART1_0-u57403	BART1_0-u57403.002	MODIFIER	intron_variant	Charged multivesicular body protein 5
chr1_part1	810422	G	A	2018_S2	BART1_0-u57403	BART1_0-u57403.003	MODIFIER	intron_variant	Charged multivesicular body protein 5
chr1_part1	810422	G	A	2018_S2	BART1_0-u57403	BART1_0-u57403.007	MODIFIER	intron_variant	Charged multivesicular body protein 5
chr1_part1	810422	G	A	2018_S2	BART1_0-u57403	BART1_0-u57403.004	MODIFIER	intron_variant	Charged multivesicular body protein 5
chr1_part1	810422	G	A	2018_S2	BART1_0-u57403	BART1_0-u57403.008	MODIFIER	intron_variant	Charged multivesicular body protein 5
chr1_part1	810422	G	A	2018_S2	BART1_0-u57403	BART1_0-u57403.010	MODIFIER	intron_variant	Charged multivesicular body protein 5
chr1_part1	810422	G	A	2018_S2	BART1_0-u57403	BART1_0-u57403.011	MODIFIER	intron_variant	Charged multivesicular body protein 5
chr1_part1	810422	G	A	2018_S2	BART1_0-u57403	BART1_0-u57403.009	MODIFIER	intron_variant	Charged multivesicular body protein 5
chr1_part1	810422	G	A	2018_S2	BART1_0-u57403	BART1_0-u57403.005	MODIFIER	intron_variant	Charged multivesicular body protein 5
chr1_part1	810422	G	A	2018_S2	BART1_0-u57403	BART1_0-u57403.012	MODIFIER	intron_variant	Charged multivesicular body protein 5
chr1_part1	810422	G	A	2018_S2	BART1_0-u57403	BART1_0-u57403.006	MODIFIER	intron_variant	Charged multivesicular body protein 5
chr1_part1	826775	G	A	2018_S1	BART1_0-u57382	BART1_0-u57382.001	MODIFIER	intergenic_region	#N/A
chr1_part1	887131	G	A	2018_S12	BART1_0-u00039	BART1_0-u00039.001	MODIFIER	intergenic_region	Disease resistance protein RPM1
chr1_part1	902470	G	A	2018_S6	BART1_0-u00047	BART1_0-u00047.001	MODERATE	missense_variant	Chalcone-flavonone isomerase family protein (Fragment)
chr1_part1	902470	G	A	2018_S6	BART1_0-u00047	BART1_0-u00047.003	MODERATE	missense_variant	Chalcone-flavonone isomerase family protein (Fragment)
chr1_part1	902470	G	A	2018_S6	BART1_0-u00047	BART1_0-u00047.004	MODERATE	missense_variant	Chalcone-flavonone isomerase family protein (Fragment)
chr1_part1	902470	G	A	2018_S6	BART1_0-u00047	BART1_0-u00047.007	MODERATE	missense_variant	Chalcone-flavonone isomerase family protein (Fragment)
chr1_part1	902470	G	A	2018_S6	BART1_0-u00047	BART1_0-u00047.008	MODERATE	missense_variant	Chalcone-flavonone isomerase family protein (Fragment)
chr1_part1	902470	G	A	2018_S6	BART1_0-u00047	BART1_0-u00047.009	MODERATE	missense_variant	Chalcone-flavonone isomerase family protein (Fragment)
chr1_part1	902470	G	A	2018_S6	BART1_0-u00047	BART1_0-u00047.002	LOW	synonymous_variant	Chalcone-flavonone isomerase family protein (Fragment)
chr1_part1	902470	G	A	2018_S6	BART1_0-u00047	BART1_0-u00047.005	LOW	synonymous_variant	Chalcone-flavonone isomerase family protein (Fragment)
chr1_part1	902470	G	A	2018_S6	BART1_0-u00047	BART1_0-u00047.006	LOW	synonymous_variant	Chalcone-flavonone isomerase family protein (Fragment)
chr1_part1	971439	G	A	2018_S4	BART1_0-u00044	BART1_0-u00044.001	LOW	synonymous_variant	Jasmonate induced protein
chr1_part1	1079117	C	T	2016_S2	BART1_0-u00028	BART1_0-u00028.001	MODIFIER	upstream_gene_variant	#N/A
chr1_part1	1079117	C	T	2016_S2	BART1_0-u00028	BART1_0-u00028.001	MODIFIER	intergenic_region	#N/A
chr1_part1	1201793	C	T	2018_S12	BART1_0-u00072	BART1_0-u00072.001	MODIFIER	intergenic_region	#N/A
chr1_part1	1602987	C	T	2016_S7	BART1_0-u00086	BART1_0-u00086.001	MODIFIER	intergenic_region	#N/A
chr1_part1	1608544	C	T	2016_S2	BART1_0-u00086	BART1_0-u00086.001	MODIFIER	intergenic_region	#N/A
chr1_part1	1827079	G	A	2018_S7	BART1_0-u55809	BART1_0-u55809.001	MODIFIER	intergenic_region	#N/A
chr1_part1	1839601	A	G	2018_S10	BART1_0-u00025	BART1_0-u00025.001	MODIFIER	intergenic_region	Elongation defective 1 protein / ELD1 protein isoform 1
chr1_part1	1857515	C	T	2018_S8	BART1_0-u00048	BART1_0-u00048.008	MODERATE	missense_variant	Paired amphipathic helix protein Sin3-like 3
chr1_part1	1857515	C	T	2018_S8	BART1_0-u00048	BART1_0-u00048.011	MODERATE	missense_variant	Paired amphipathic helix protein Sin3-like 3
chr1_part1	1857515	C	T	2018_S8	BART1_0-u00048	BART1_0-u00048.001	LOW	synonymous_variant	Paired amphipathic helix protein Sin3-like 3
chr1_part1	1857515	C	T	2018_S8	BART1_0-u00048	BART1_0-u00048.002	LOW	synonymous_variant	Paired amphipathic helix protein Sin3-like 3
chr1_part1	1857515	C	T	2018_S8	BART1_0-u00048	BART1_0-u00048.003	LOW	synonymous_variant	Paired amphipathic helix protein Sin3-like 3
chr1_part1	1857515	C	T	2018_S8	BART1_0-u00048	BART1_0-u00048.004	LOW	synonymous_variant	Paired amphipathic helix protein Sin3-like 3
chr1_part1	1857515	C	T	2018_S8	BART1_0-u00048	BART1_0-u00048.005	LOW	synonymous_variant	Paired amphipathic helix protein Sin3-like 3
chr1_part1	1857515	C	T	2018_S8	BART1_0-u00048	BART1_0-u00048.006	LOW	synonymous_variant	Paired amphipathic helix protein Sin3-like 3
chr1_part1	1857515	C	T	2018_S8	BART1_0-u00048	BART1_0-u00048.007	LOW	synonymous_variant	Paired amphipathic helix protein Sin3-like 3
chr1_part1	1857515	C	T	2018_S8	BART1_0-u00048	BART1_0-u00048.009	LOW	synonymous_variant	Paired amphipathic helix protein Sin3-like 3
chr1_part1	1857515	C	T	2018_S8	BART1_0-u00048	BART1_0-u00048.010	LOW	synonymous_variant	Paired amphipathic helix protein Sin3-like 3
chr1_part1	1857515	C	T	2018_S8	BART1_0-u00048	BART1_0-u00048.012	MODIFIER	upstream_gene_variant	Paired amphipathic helix protein Sin3-like 3
chr1_part1	2122003	G	A	2016_S6	BART1_0-u00183	BART1_0-u00183.001	MODERATE	missense_variant	#N/A
chr1_part1	2132536	C	T	2018_S12	BART1_0-u00195	BART1_0-u00195.001	LOW	synonymous_variant	#N/A
chr1_part1	2132536	C	T	2018_S12	BART1_0-u00194	BART1_0-u00194.001	MODIFIER	intron_variant	Methionine S-methyltransferase
chr1_part1	2132536	C	T	2018_S12	BART1_0-u00194	BART1_0-u00194.003	MODIFIER	intron_variant	Methionine S-methyltransferase
chr1_part1	2132536	C	T	2018_S12	BART1_0-u00194	BART1_0-u00194.002	MODIFIER	intron_variant	Methionine S-methyltransferase
chr1_part1	2164666	C	T	2018_S12	BART1_0-u00178	BART1_0-u00178.001	MODIFIER	intron_variant	#N/A
chr1_part1	2174882	C	T	2018_S1	BART1_0-u00175	BART1_0-u00175.001	MODERATE	missense_variant	Arginine decarboxylase
chr1_part1	2174882	C	T	2018_S1	BART1_0-u00175	BART1_0-u00175.002	MODERATE	missense_variant	Arginine decarboxylase
chr1_part1	2174882	C	T	2018_S1	BART1_0-u00175	BART1_0-u00175.003	MODERATE	missense_variant	Arginine decarboxylase
chr1_part1	2174882	C	T	2018_S1	BART1_0-u00176	BART1_0-u00176.001	MODERATE	missense_variant	Arginine decarboxylase
chr1_part1	2174882	C	T	2018_S1	BART1_0-u00175	BART1_0-u00175.004	LOW	synonymous_variant	Arginine decarboxylase
chr1_part1	2174882	C	T	2018_S1	BART1_0-u00176	BART1_0-u00176.002	MODIFIER	downstream_gene_variant	Arginine decarboxylase
chr1_part1	2300134	C	T	2018_S7	BART1_0-u00191	BART1_0-u00191.001	LOW	splice_region_variant&intron_variant	Tubulin-folding cofactor E
chr1_part1	2300134	C	T	2018_S7	BART1_0-u00191	BART1_0-u00191.002	LOW	splice_region_variant&intron_variant	Tubulin-folding cofactor E
chr1_part1	2300134	C	T	2018_S7	BART1_0-u00191	BART1_0-u00191.003	LOW	splice_region_variant&intron_variant	Tubulin-folding cofactor E
chr1_part1	2300134	C	T	2018_S7	BART1_0-u00191	BART1_0-u00191.004	LOW	splice_region_variant&intron_variant	Tubulin-folding cofactor E
chr1_part1	2300134	C	T	2018_S7	BART1_0-u00191	BART1_0-u00191.005	LOW	splice_region_variant&intron_variant	Tubulin-folding cofactor E
chr1_part1	2300134	C	T	2018_S7	BART1_0-u00191	BART1_0-u00191.006	LOW	splice_region_variant&intron_variant	Tubulin-folding cofactor E
chr1_part1	2300134	C	T	2018_S7	BART1_0-u00191	BART1_0-u00191.008	LOW	splice_region_variant&intron_variant	Tubulin-folding cofactor E
chr1_part1	2300134	C	T	2018_S7	BART1_0-u00191	BART1_0-u00191.010	LOW	splice_region_variant&intron_variant	Tubulin-folding cofactor E
chr1_part1	2300134	C	T	2018_S7	BART1_0-u00191	BART1_0-u00191.007	MODIFIER	intron_variant	Tubulin-folding cofactor E
chr1_part1	2300134	C	T	2018_S7	BART1_0-u00191	BART1_0-u00191.009	MODIFIER	intron_variant	Tubulin-folding cofactor E
chr1_part1	2420536	G	A	2016_S4	BART1_0-u00167	BART1_0-u00167.001	MODERATE	missense_variant	Disease resistance protein RPM1
chr1_part1	2420536	G	A	2016_S4	BART1_0-u00167	BART1_0-u00167.004	MODERATE	missense_variant	Disease resistance protein RPM1
chr1_part1	2420536	G	A	2016_S4	BART1_0-u00167	BART1_0-u00167.002	MODERATE	missense_variant	Disease resistance protein RPM1
chr1_part1	2420536	G	A	2016_S4	BART1_0-u00167	BART1_0-u00167.003	MODIFIER	intron_variant	Disease resistance protein RPM1
chr1_part1	2420536	G	A	2016_S4	BART1_0-u00131	BART1_0-u00131.001	MODIFIER	intron_variant	Disease resistance protein RPM1
chr1_part1	2423767	G	A	2016_S4	BART1_0-u00167	BART1_0-u00167.001	MODIFIER	intron_variant	Disease resistance protein RPM1
chr1_part1	2423767	G	A	2016_S4	BART1_0-u00167	BART1_0-u00167.003	MODIFIER	intron_variant	Disease resistance protein RPM1
chr1_part1	2423767	G	A	2016_S4	BART1_0-u00167	BART1_0-u00167.004	MODIFIER	intron_variant	Disease resistance protein RPM1
chr1_part1	2423767	G	A	2016_S4	BART1_0-u00167	BART1_0-u00167.002	MODIFIER	intron_variant	Disease resistance protein RPM1
chr1_part1	2423767	G	A	2016_S4	BART1_0-u00131	BART1_0-u00131.001	MODIFIER	intron_variant	Disease resistance protein RPM1
chr1_part1	2426934	G	A	2016_S6	BART1_0-u00162	BART1_0-u00162.003	MODERATE	missense_variant	Phosphatidate cytidylyltransferase
chr1_part1	2426934	G	A	2016_S6	BART1_0-u00162	BART1_0-u00162.001	MODERATE	missense_variant	Phosphatidate cytidylyltransferase
chr1_part1	2426934	G	A	2016_S6	BART1_0-u00162	BART1_0-u00162.002	MODERATE	missense_variant	Phosphatidate cytidylyltransferase
chr1_part1	2429869	G	A	2018_S5	BART1_0-u00162	BART1_0-u00162.003	MODIFIER	upstream_gene_variant	Phosphatidate cytidylyltransferase
chr1_part1	2429869	G	A	2018_S5	BART1_0-u00162	BART1_0-u00162.001	MODIFIER	upstream_gene_variant	Phosphatidate cytidylyltransferase
chr1_part1	2429869	G	A	2018_S5	BART1_0-u00162	BART1_0-u00162.002	MODIFIER	upstream_gene_variant	Phosphatidate cytidylyltransferase
chr1_part1	2429869	G	A	2018_S5	BART1_0-u00164	BART1_0-u00164.003	MODIFIER	intron_variant	Phosphatidate cytidylyltransferase
chr1_part1	2429869	G	A	2018_S5	BART1_0-u00164	BART1_0-u00164.001	MODIFIER	intron_variant	Phosphatidate cytidylyltransferase
chr1_part1	2429869	G	A	2018_S5	BART1_0-u00164	BART1_0-u00164.004	MODIFIER	intron_variant	Phosphatidate cytidylyltransferase
chr1_part1	2429869	G	A	2018_S5	BART1_0-u00164	BART1_0-u00164.002	MODIFIER	intron_variant	Phosphatidate cytidylyltransferase
chr1_part1	2429869	G	A	2018_S5	BART1_0-u00164	BART1_0-u00164.005	MODIFIER	intron_variant	Phosphatidate cytidylyltransferase
chr1_part1	2429869	G	A	2018_S5	BART1_0-u00164	BART1_0-u00164.006	MODIFIER	intron_variant	Phosphatidate cytidylyltransferase
chr1_part1	2448789	G	A	2018_S12	BART1_0-u00169	BART1_0-u00169.001	MODERATE	missense_variant	RNA-binding protein with serine-rich domain 1-A
chr1_part1	2448789	G	A	2018_S12	BART1_0-u00169	BART1_0-u00169.002	MODERATE	missense_variant	RNA-binding protein with serine-rich domain 1-A
chr1_part1	2448789	G	A	2018_S12	BART1_0-u00169	BART1_0-u00169.005	MODERATE	missense_variant	RNA-binding protein with serine-rich domain 1-A
chr1_part1	2448789	G	A	2018_S12	BART1_0-u00169	BART1_0-u00169.004	MODERATE	missense_variant	RNA-binding protein with serine-rich domain 1-A
chr1_part1	2448789	G	A	2018_S12	BART1_0-u00169	BART1_0-u00169.006	MODERATE	missense_variant	RNA-binding protein with serine-rich domain 1-A
chr1_part1	2448789	G	A	2018_S12	BART1_0-u00169	BART1_0-u00169.010	MODERATE	missense_variant	RNA-binding protein with serine-rich domain 1-A
chr1_part1	2448789	G	A	2018_S12	BART1_0-u00169	BART1_0-u00169.009	LOW	synonymous_variant	RNA-binding protein with serine-rich domain 1-A
chr1_part1	2448789	G	A	2018_S12	BART1_0-u00169	BART1_0-u00169.007	LOW	synonymous_variant	RNA-binding protein with serine-rich domain 1-A
chr1_part1	2448789	G	A	2018_S12	BART1_0-u00169	BART1_0-u00169.008	LOW	synonymous_variant	RNA-binding protein with serine-rich domain 1-A
chr1_part1	2448789	G	A	2018_S12	BART1_0-u00169	BART1_0-u00169.003	LOW	synonymous_variant	RNA-binding protein with serine-rich domain 1-A
chr1_part1	2476658	C	T	2016_S2	BART1_0-u00158	BART1_0-u00158.001	MODIFIER	downstream_gene_variant	Retrovirus-related Pol polyprotein from transposon TNT 1-94
chr1_part1	2476658	C	T	2016_S2	BART1_0-u00169	BART1_0-u00169.001	MODIFIER	intergenic_region	RNA-binding protein with serine-rich domain 1-A
chr1_part1	2492623	G	A	2018_S3	BART1_0-u00154	BART1_0-u00154.001	MODERATE	missense_variant	Phosphatidylserine decarboxylase
chr1_part1	2645563	C	T	2018_S12	BART1_0-u00132	BART1_0-u00132.001	MODIFIER	intergenic_region	#N/A
chr1_part1	2648014	G	A	2018_S1	BART1_0-u00132	BART1_0-u00132.001	MODIFIER	intergenic_region	#N/A
chr1_part1	2651077	C	T	2016_S1	BART1_0-u00136	BART1_0-u00136.004	MODIFIER	intron_variant	Glutathione transferase
chr1_part1	2651077	C	T	2016_S1	BART1_0-u00136	BART1_0-u00136.005	MODIFIER	intron_variant	Glutathione transferase
chr1_part1	2651517	G	A	2018_S3	BART1_0-u00136	BART1_0-u00136.004	MODERATE	missense_variant	Glutathione transferase
chr1_part1	2651517	G	A	2018_S3	BART1_0-u00136	BART1_0-u00136.005	LOW	synonymous_variant	Glutathione transferase
chr1_part1	2658702	T	C	2018_S1	BART1_0-u03672	BART1_0-u03672.001	MODIFIER	downstream_gene_variant	0
chr1_part1	2658702	T	C	2018_S1	BART1_0-u00133	BART1_0-u00133.001	MODIFIER	intron_variant	5-pentadecatrienyl resorcinol O-methyltransferase
chr1_part1	2658702	T	C	2018_S1	BART1_0-u00133	BART1_0-u00133.002	MODIFIER	intron_variant	5-pentadecatrienyl resorcinol O-methyltransferase
chr1_part1	2695698	C	T	2018_S1	BART1_0-u00153	BART1_0-u00153.001	MODERATE	missense_variant	#N/A
chr1_part1	2695698	C	T	2018_S1	BART1_0-u00137	BART1_0-u00137.001	LOW	synonymous_variant	#N/A
chr1_part1	2695698	C	T	2018_S1	BART1_0-u00151	BART1_0-u00151.001	MODIFIER	downstream_gene_variant	#N/A
chr1_part1	2714075	G	A	2016_S6	BART1_0-u00140	BART1_0-u00140.001	MODIFIER	intergenic_region	#N/A
chr1_part1	2736998	C	T	2018_S2	BART1_0-u00147	BART1_0-u00147.001	MODIFIER	upstream_gene_variant	Iron-deficiency induced receptor-like kinase
chr1_part1	2736998	C	T	2018_S2	BART1_0-u00217	BART1_0-u00217.001	MODIFIER	upstream_gene_variant	Receptor kinase ORK45
chr1_part1	2736998	C	T	2018_S2	BART1_0-u00217	BART1_0-u00217.002	MODIFIER	upstream_gene_variant	Receptor kinase ORK45
chr1_part1	2736998	C	T	2018_S2	BART1_0-u00147	BART1_0-u00147.002	MODIFIER	upstream_gene_variant	Iron-deficiency induced receptor-like kinase
chr1_part1	2736998	C	T	2018_S2	BART1_0-u00217	BART1_0-u00217.002	MODIFIER	intergenic_region	Receptor kinase ORK45
chr1_part1	2748741	A	G	2016_S6	BART1_0-u00228	BART1_0-u00228.001	LOW	synonymous_variant	Nucleic acid binding protein, putative
chr1_part1	2748741	A	G	2016_S6	BART1_0-u00129	BART1_0-u00129.001	LOW	synonymous_variant	#N/A
chr1_part1	2748741	A	G	2016_S6	BART1_0-u00228	BART1_0-u00228.002	MODIFIER	intron_variant	Nucleic acid binding protein, putative
chr1_part1	2780217	G	A	2018_S11	BART1_0-u00218	BART1_0-u00218.002	MODERATE	missense_variant	Rust resistance kinase Lr10 (Fragment)
chr1_part1	2780217	G	A	2018_S11	BART1_0-u00238	BART1_0-u00238.001	MODERATE	missense_variant	Rust resistance kinase Lr10
chr1_part1	2780217	G	A	2018_S11	BART1_0-u00220	BART1_0-u00220.001	LOW	synonymous_variant	Serine/threonine kinase (Fragment)
chr1_part1	2780217	G	A	2018_S11	BART1_0-u00242	BART1_0-u00242.001	LOW	synonymous_variant	Rust resistance kinase Lr10 (Fragment)
chr1_part1	2780217	G	A	2018_S11	BART1_0-u00148	BART1_0-u00148.002	LOW	synonymous_variant	Putative receptor-like protein kinase
chr1_part1	2780217	G	A	2018_S11	BART1_0-u00237	BART1_0-u00237.001	MODIFIER	intron_variant	Putative receptor-like protein kinase
chr1_part1	2780217	G	A	2018_S11	BART1_0-u00237	BART1_0-u00237.002	MODIFIER	intron_variant	Putative receptor-like protein kinase
chr1_part1	2792211	G	A	2018_S3	BART1_0-u00243	BART1_0-u00243.001	LOW	synonymous_variant	0
chr1_part1	2792211	G	A	2018_S3	BART1_0-u00241	BART1_0-u00241.001	MODIFIER	upstream_gene_variant	Disease resistance protein RPM1
chr1_part1	2792211	G	A	2018_S3	BART1_0-u00235	BART1_0-u00235.001	MODIFIER	downstream_gene_variant	0
chr1_part1	2792211	G	A	2018_S3	BART1_0-u00240	BART1_0-u00240.001	MODIFIER	downstream_gene_variant	0
chr1_part1	2796797	G	A	2016_S4	BART1_0-u00240	BART1_0-u00240.001	MODIFIER	intergenic_region	0
chr1_part1	2848286	C	T	2018_S12	BART1_0-u00254	BART1_0-u00254.001	MODERATE	missense_variant	#N/A
chr1_part1	2848286	C	T	2018_S12	BART1_0-u00254	BART1_0-u00254.002	MODERATE	missense_variant	#N/A
chr1_part1	2848286	C	T	2018_S12	BART1_0-u00254	BART1_0-u00254.005	MODERATE	missense_variant	#N/A
chr1_part1	2848286	C	T	2018_S12	BART1_0-u00254	BART1_0-u00254.003	MODERATE	missense_variant	#N/A
chr1_part1	2848286	C	T	2018_S12	BART1_0-u00254	BART1_0-u00254.004	MODERATE	missense_variant	#N/A
chr1_part1	2848286	C	T	2018_S12	BART1_0-u00254	BART1_0-u00254.006	MODIFIER	intron_variant	#N/A
chr1_part1	2901828	G	A	2016_S7	BART1_0-u00253	BART1_0-u00253.001	MODIFIER	intergenic_region	#N/A
chr1_part1	2959615	C	T	2018_S2	BART1_0-u12893	BART1_0-u12893.001	MODIFIER	intergenic_region	#N/A
chr1_part1	2960135	G	A	2016_S6	BART1_0-u12893	BART1_0-u12893.001	MODIFIER	intergenic_region	#N/A
chr1_part1	3046668	G	A	2018_S5	BART1_0-u00252	BART1_0-u00252.001	MODERATE	missense_variant	Ultraviolet-B receptor UVR8
chr1_part1	3046668	G	A	2018_S5	BART1_0-u00252	BART1_0-u00252.002	MODIFIER	downstream_gene_variant	Ultraviolet-B receptor UVR8
chr1_part1	3047630	G	A	2018_S5	BART1_0-u00252	BART1_0-u00252.001	MODERATE	missense_variant	Ultraviolet-B receptor UVR8
chr1_part1	3047630	G	A	2018_S5	BART1_0-u00252	BART1_0-u00252.002	LOW	synonymous_variant	Ultraviolet-B receptor UVR8
chr1_part1	3047947	G	A	2016_S2	BART1_0-u00252	BART1_0-u00252.002	MODERATE	missense_variant	Ultraviolet-B receptor UVR8
chr1_part1	3047947	G	A	2016_S2	BART1_0-u00252	BART1_0-u00252.001	MODIFIER	intron_variant	Ultraviolet-B receptor UVR8
chr1_part1	3105563	G	A	2016_S7	BART1_0-u00258	BART1_0-u00258.001	MODERATE	missense_variant	Phosphoinositide phosphatase SAC7
chr1_part1	3229875	C	T	2018_S6	BART1_0-u00265	BART1_0-u00265.001	MODERATE	missense_variant	0
chr1_part1	3229875	C	T	2018_S6	BART1_0-u00261	BART1_0-u00261.001	MODERATE	missense_variant	Brown planthopper resistance protein BPH1/9
chr1_part1	3235319	G	A	2018_S2	BART1_0-u00261	BART1_0-u00261.001	MODERATE	missense_variant	Brown planthopper resistance protein BPH1/9
chr1_part1	3282223	C	T	2018_S9	BART1_0-u00269	BART1_0-u00269.001	MODERATE	missense_variant	Putative disease resistance protein
chr1_part1	3309756	G	A	2018_S8	BART1_0-u00271	BART1_0-u00271.001	LOW	synonymous_variant	#N/A
chr1_part1	3346223	T	A	2016_S8	BART1_0-u00274	BART1_0-u00274.001	MODIFIER	intergenic_region	Structure-specific endonuclease subunit SLX1
chr1_part1	3396491	T	A	2018_S2	BART1_0-u01225	BART1_0-u01225.001	MODIFIER	intergenic_region	#N/A
chr1_part1	3420598	G	A	2016_S4	BART1_0-u00282	BART1_0-u00282.001	MODIFIER	intergenic_region	#N/A
chr1_part1	3466951	C	T	2016_S2	BART1_0-u00292	BART1_0-u00292.001	MODERATE	missense_variant	Growth hormone-regulated TBC protein 1
chr1_part1	3466951	C	T	2016_S2	BART1_0-u00292	BART1_0-u00292.002	MODERATE	missense_variant	Growth hormone-regulated TBC protein 1
chr1_part1	3466951	C	T	2016_S2	BART1_0-u00292	BART1_0-u00292.003	MODERATE	missense_variant	Growth hormone-regulated TBC protein 1
chr1_part1	3466951	C	T	2016_S2	BART1_0-u00292	BART1_0-u00292.004	LOW	synonymous_variant	Growth hormone-regulated TBC protein 1
chr1_part1	3688200	C	T	2016_S6	BART1_0-u00317	BART1_0-u00317.002	MODERATE	missense_variant	Caffeic acid O-methyltransferase
chr1_part1	3688200	C	T	2016_S6	BART1_0-u00317	BART1_0-u00317.001	MODERATE	missense_variant	Caffeic acid O-methyltransferase
chr1_part1	3688200	C	T	2016_S6	BART1_0-u00317	BART1_0-u00317.004	MODERATE	missense_variant	Caffeic acid O-methyltransferase
chr1_part1	3688200	C	T	2016_S6	BART1_0-u00317	BART1_0-u00317.003	LOW	synonymous_variant	Caffeic acid O-methyltransferase
chr1_part1	3688200	C	T	2016_S6	BART1_0-u00317	BART1_0-u00317.005	MODIFIER	downstream_gene_variant	Caffeic acid O-methyltransferase
chr1_part1	3737694	C	T	2018_S10	BART1_0-u00317	BART1_0-u00317.001	MODIFIER	intergenic_region	Caffeic acid O-methyltransferase
chr1_part1	3745265	G	A	2016_S7	BART1_0-u00309	BART1_0-u00309.001	MODERATE	missense_variant	Tyrosine decarboxylase
chr1_part1	3745265	G	A	2016_S7	BART1_0-u00306	BART1_0-u00306.001	MODERATE	missense_variant	Tyrosine decarboxylase
chr1_part1	3923401	C	T	2016_S2	BART1_0-u00326	BART1_0-u00326.001	MODERATE	missense_variant&splice_region_variant	ABC transporter D family member 1
chr1_part1	3923401	C	T	2016_S2	BART1_0-u00326	BART1_0-u00326.003	MODERATE	missense_variant&splice_region_variant	ABC transporter D family member 1
chr1_part1	3923401	C	T	2016_S2	BART1_0-u00326	BART1_0-u00326.007	MODERATE	missense_variant&splice_region_variant	ABC transporter D family member 1
chr1_part1	3923401	C	T	2016_S2	BART1_0-u00326	BART1_0-u00326.008	MODERATE	missense_variant&splice_region_variant	ABC transporter D family member 1
chr1_part1	3923401	C	T	2016_S2	BART1_0-u00326	BART1_0-u00326.011	MODERATE	missense_variant&splice_region_variant	ABC transporter D family member 1
chr1_part1	3923401	C	T	2016_S2	BART1_0-u00326	BART1_0-u00326.004	MODERATE	missense_variant&splice_region_variant	ABC transporter D family member 1
chr1_part1	3923401	C	T	2016_S2	BART1_0-u00326	BART1_0-u00326.005	MODERATE	missense_variant&splice_region_variant	ABC transporter D family member 1
chr1_part1	3923401	C	T	2016_S2	BART1_0-u00326	BART1_0-u00326.009	MODERATE	missense_variant&splice_region_variant	ABC transporter D family member 1
chr1_part1	3923401	C	T	2016_S2	BART1_0-u00326	BART1_0-u00326.010	MODERATE	missense_variant&splice_region_variant	ABC transporter D family member 1
chr1_part1	3923401	C	T	2016_S2	BART1_0-u00326	BART1_0-u00326.002	MODERATE	missense_variant&splice_region_variant	ABC transporter D family member 1
chr1_part1	3923401	C	T	2016_S2	BART1_0-u00326	BART1_0-u00326.006	LOW	splice_region_variant&synonymous_variant	ABC transporter D family member 1
chr1_part1	3931101	C	T	2018_S5	BART1_0-u00326	BART1_0-u00326.001	MODERATE	missense_variant	ABC transporter D family member 1
chr1_part1	3931101	C	T	2018_S5	BART1_0-u00326	BART1_0-u00326.003	MODIFIER	upstream_gene_variant	ABC transporter D family member 1
chr1_part1	3931101	C	T	2018_S5	BART1_0-u00326	BART1_0-u00326.007	MODIFIER	upstream_gene_variant	ABC transporter D family member 1
chr1_part1	3931101	C	T	2018_S5	BART1_0-u00326	BART1_0-u00326.004	MODIFIER	upstream_gene_variant	ABC transporter D family member 1
chr1_part1	3931101	C	T	2018_S5	BART1_0-u00326	BART1_0-u00326.005	MODIFIER	upstream_gene_variant	ABC transporter D family member 1
chr1_part1	3931101	C	T	2018_S5	BART1_0-u00326	BART1_0-u00326.006	MODIFIER	upstream_gene_variant	ABC transporter D family member 1
chr1_part1	3931101	C	T	2018_S5	BART1_0-u00326	BART1_0-u00326.002	MODIFIER	upstream_gene_variant	ABC transporter D family member 1
chr1_part1	3951270	G	A	2018_S6	BART1_0-u00326	BART1_0-u00326.001	MODIFIER	intergenic_region	ABC transporter D family member 1
chr1_part1	4009647	C	T	2016_S8	BART1_0-u00327	BART1_0-u00327.003	MODERATE	missense_variant	Mitochondrial/chloroplast ribosomal protein L22
chr1_part1	4009647	C	T	2016_S8	BART1_0-u00327	BART1_0-u00327.001	LOW	synonymous_variant	Mitochondrial/chloroplast ribosomal protein L22
chr1_part1	4009647	C	T	2016_S8	BART1_0-u00327	BART1_0-u00327.002	LOW	synonymous_variant	Mitochondrial/chloroplast ribosomal protein L22
chr1_part1	4010203	C	T	2018_S10	BART1_0-u00327	BART1_0-u00327.001	MODIFIER	intron_variant	Mitochondrial/chloroplast ribosomal protein L22
chr1_part1	4010203	C	T	2018_S10	BART1_0-u00327	BART1_0-u00327.002	MODIFIER	intron_variant	Mitochondrial/chloroplast ribosomal protein L22
chr1_part1	4010203	C	T	2018_S10	BART1_0-u00327	BART1_0-u00327.003	MODIFIER	intron_variant	Mitochondrial/chloroplast ribosomal protein L22
chr1_part1	4017362	C	T	2018_S10	BART1_0-u00346	BART1_0-u00346.003	MODERATE	missense_variant	Lysine ketoglutarate reductase trans-splicing related 1
chr1_part1	4017362	C	T	2018_S10	BART1_0-u00346	BART1_0-u00346.002	MODERATE	missense_variant	Lysine ketoglutarate reductase trans-splicing related 1
chr1_part1	4017362	C	T	2018_S10	BART1_0-u00346	BART1_0-u00346.005	MODERATE	missense_variant	Lysine ketoglutarate reductase trans-splicing related 1
chr1_part1	4017362	C	T	2018_S10	BART1_0-u00346	BART1_0-u00346.007	MODERATE	missense_variant	Lysine ketoglutarate reductase trans-splicing related 1
chr1_part1	4017362	C	T	2018_S10	BART1_0-u00345	BART1_0-u00345.002	LOW	synonymous_variant	#N/A
chr1_part1	4017362	C	T	2018_S10	BART1_0-u00346	BART1_0-u00346.001	LOW	synonymous_variant	Lysine ketoglutarate reductase trans-splicing related 1
chr1_part1	4017362	C	T	2018_S10	BART1_0-u00346	BART1_0-u00346.004	LOW	synonymous_variant	Lysine ketoglutarate reductase trans-splicing related 1
chr1_part1	4017362	C	T	2018_S10	BART1_0-u00346	BART1_0-u00346.006	LOW	synonymous_variant	Lysine ketoglutarate reductase trans-splicing related 1
chr1_part1	4017362	C	T	2018_S10	BART1_0-u00346	BART1_0-u00346.008	MODIFIER	downstream_gene_variant	Lysine ketoglutarate reductase trans-splicing related 1
chr1_part1	4017362	C	T	2018_S10	BART1_0-u00346	BART1_0-u00346.009	MODIFIER	downstream_gene_variant	Lysine ketoglutarate reductase trans-splicing related 1
chr1_part1	4017362	C	T	2018_S10	BART1_0-u00346	BART1_0-u00346.010	MODIFIER	downstream_gene_variant	Lysine ketoglutarate reductase trans-splicing related 1
chr1_part1	4017362	C	T	2018_S10	BART1_0-u00346	BART1_0-u00346.011	MODIFIER	downstream_gene_variant	Lysine ketoglutarate reductase trans-splicing related 1
chr1_part1	4017362	C	T	2018_S10	BART1_0-u00346	BART1_0-u00346.012	MODIFIER	downstream_gene_variant	Lysine ketoglutarate reductase trans-splicing related 1
chr1_part1	4017362	C	T	2018_S10	BART1_0-u00346	BART1_0-u00346.013	MODIFIER	downstream_gene_variant	Lysine ketoglutarate reductase trans-splicing related 1
chr1_part1	4076066	C	T	2018_S2	BART1_0-u00334	BART1_0-u00334.001	MODERATE	missense_variant	NBS-LRR type disease resistance protein, putative, expressed
chr1_part1	4076937	G	A	2016_S5	BART1_0-u00331	BART1_0-u00331.001	MODIFIER	upstream_gene_variant	#N/A
chr1_part1	4076937	G	A	2016_S5	BART1_0-u00334	BART1_0-u00334.001	MODIFIER	downstream_gene_variant	NBS-LRR type disease resistance protein, putative, expressed
chr1_part1	4076937	G	A	2016_S5	BART1_0-u00334	BART1_0-u00334.001	MODIFIER	intergenic_region	NBS-LRR type disease resistance protein, putative, expressed
chr1_part1	4145205	T	A	2018_S1	BART1_0-u00335	BART1_0-u00335.001	MODERATE	missense_variant	#N/A
chr1_part1	4265923	C	T	2018_S7	BART1_0-u00341	BART1_0-u00341.001	MODERATE	missense_variant	#N/A
chr1_part1	4328578	C	T	2018_S4	BART1_0-u00340	BART1_0-u00340.001	MODIFIER	intergenic_region	#N/A
chr1_part1	4344726	G	A	2018_S1	BART1_0-u00344	BART1_0-u00344.001	MODERATE	missense_variant	#N/A
chr1_part1	4354421	C	T	2018_S7	BART1_0-u00348	BART1_0-u00348.001	MODIFIER	intergenic_region	#N/A
chr1_part1	4356464	G	A	2016_S2	BART1_0-u00348	BART1_0-u00348.001	MODIFIER	intergenic_region	#N/A
chr1_part1	4374178	G	A	2018_S7	BART1_0-u00347	BART1_0-u00347.001	MODIFIER	intergenic_region	Cysteine protease XCP2
chr1_part1	4387712	C	T	2016_S2	BART1_0-u00362	BART1_0-u00362.003	MODERATE	missense_variant	Translation elongation factor EFG
chr1_part1	4387712	C	T	2016_S2	BART1_0-u00362	BART1_0-u00362.001	MODERATE	missense_variant	Translation elongation factor EFG
chr1_part1	4387712	C	T	2016_S2	BART1_0-u00362	BART1_0-u00362.005	MODERATE	missense_variant	Translation elongation factor EFG
chr1_part1	4387712	C	T	2016_S2	BART1_0-u00362	BART1_0-u00362.006	MODERATE	missense_variant	Translation elongation factor EFG
chr1_part1	4387712	C	T	2016_S2	BART1_0-u00362	BART1_0-u00362.007	MODERATE	missense_variant	Translation elongation factor EFG
chr1_part1	4387712	C	T	2016_S2	BART1_0-u00362	BART1_0-u00362.010	MODERATE	missense_variant	Translation elongation factor EFG
chr1_part1	4387712	C	T	2016_S2	BART1_0-u00362	BART1_0-u00362.004	LOW	synonymous_variant	Translation elongation factor EFG
chr1_part1	4387712	C	T	2016_S2	BART1_0-u00362	BART1_0-u00362.008	LOW	synonymous_variant	Translation elongation factor EFG
chr1_part1	4387712	C	T	2016_S2	BART1_0-u00362	BART1_0-u00362.002	LOW	synonymous_variant	Translation elongation factor EFG
chr1_part1	4387712	C	T	2016_S2	BART1_0-u00362	BART1_0-u00362.009	MODIFIER	intron_variant	Translation elongation factor EFG
chr1_part1	4387712	C	T	2016_S2	BART1_0-u00362	BART1_0-u00362.011	MODIFIER	intron_variant	Translation elongation factor EFG
chr1_part1	4483315	G	A	2016_S4	BART1_0-u00353	BART1_0-u00353.001	MODERATE	missense_variant	#N/A
chr1_part1	4581097	G	A	2016_S1	BART1_0-u00374	BART1_0-u00374.009	MODERATE	missense_variant	#N/A
chr1_part1	4581097	G	A	2016_S1	BART1_0-u00374	BART1_0-u00374.010	LOW	synonymous_variant	#N/A
chr1_part1	4581097	G	A	2016_S1	BART1_0-u00374	BART1_0-u00374.001	MODIFIER	intron_variant	#N/A
chr1_part1	4581097	G	A	2016_S1	BART1_0-u00374	BART1_0-u00374.004	MODIFIER	intron_variant	#N/A
chr1_part1	4603625	C	T	2018_S6	BART1_0-u00374	BART1_0-u00374.001	MODIFIER	intron_variant	#N/A
chr1_part1	4603625	C	T	2018_S6	BART1_0-u00374	BART1_0-u00374.004	MODIFIER	intron_variant	#N/A
chr1_part1	4603625	C	T	2018_S6	BART1_0-u00374	BART1_0-u00374.002	MODIFIER	intron_variant	#N/A
chr1_part1	4603625	C	T	2018_S6	BART1_0-u00374	BART1_0-u00374.005	MODIFIER	intron_variant	#N/A
chr1_part1	4603625	C	T	2018_S6	BART1_0-u00374	BART1_0-u00374.003	MODIFIER	intron_variant	#N/A
chr1_part1	4690717	T	A	2018_S12	BART1_0-u00628	BART1_0-u00628.001	MODIFIER	intergenic_region	#N/A
chr1_part1	4693571	T	A	2016_S8	BART1_0-u00628	BART1_0-u00628.001	MODIFIER	intergenic_region	#N/A
chr1_part1	4694066	C	T	2018_S12	BART1_0-u00628	BART1_0-u00628.001	MODIFIER	intergenic_region	#N/A
chr1_part1	4698318	C	T	2016_S5	BART1_0-u00628	BART1_0-u00628.001	MODIFIER	intergenic_region	#N/A
chr1_part1	4699806	C	T	2016_S6	BART1_0-u00628	BART1_0-u00628.001	MODIFIER	intergenic_region	#N/A
chr1_part1	4715781	G	A	2016_S6	BART1_0-u00628	BART1_0-u00628.001	MODIFIER	intergenic_region	#N/A
chr1_part1	4724443	G	A	2016_S6	BART1_0-u00628	BART1_0-u00628.001	MODIFIER	intergenic_region	#N/A
chr1_part1	4753608	G	A	2018_S6	BART1_0-u00375	BART1_0-u00375.001	MODERATE	missense_variant	Pumilio homolog 3
chr1_part1	4753608	G	A	2018_S6	BART1_0-u00375	BART1_0-u00375.002	MODIFIER	upstream_gene_variant	Pumilio homolog 3
chr1_part1	4753608	G	A	2018_S6	BART1_0-u00375	BART1_0-u00375.003	MODIFIER	upstream_gene_variant	Pumilio homolog 3
chr1_part1	4753665	C	A	2016_S2	BART1_0-u00375	BART1_0-u00375.001	MODERATE	missense_variant	Pumilio homolog 3
chr1_part1	4753665	C	A	2016_S2	BART1_0-u00375	BART1_0-u00375.002	MODIFIER	upstream_gene_variant	Pumilio homolog 3
chr1_part1	4753665	C	A	2016_S2	BART1_0-u00375	BART1_0-u00375.003	MODIFIER	upstream_gene_variant	Pumilio homolog 3
chr1_part1	4780021	G	A	2018_S7	BART1_0-u00382	BART1_0-u00382.001	MODERATE	missense_variant	Calcium permeable stress-gated cation channel 1
chr1_part1	4780021	G	A	2018_S7	BART1_0-u00382	BART1_0-u00382.003	MODIFIER	upstream_gene_variant	Calcium permeable stress-gated cation channel 1
chr1_part1	4780021	G	A	2018_S7	BART1_0-u00382	BART1_0-u00382.002	MODIFIER	upstream_gene_variant	Calcium permeable stress-gated cation channel 1
chr1_part1	4780021	G	A	2018_S7	BART1_0-u00382	BART1_0-u00382.004	MODIFIER	upstream_gene_variant	Calcium permeable stress-gated cation channel 1
chr1_part1	4780021	G	A	2018_S7	BART1_0-u00382	BART1_0-u00382.005	MODIFIER	upstream_gene_variant	Calcium permeable stress-gated cation channel 1
chr1_part1	4780021	G	A	2018_S7	BART1_0-u00382	BART1_0-u00382.006	MODIFIER	upstream_gene_variant	Calcium permeable stress-gated cation channel 1
chr1_part1	4780021	G	A	2018_S7	BART1_0-u00382	BART1_0-u00382.007	MODIFIER	upstream_gene_variant	Calcium permeable stress-gated cation channel 1
chr1_part1	4780021	G	A	2018_S7	BART1_0-u00382	BART1_0-u00382.008	MODIFIER	upstream_gene_variant	Calcium permeable stress-gated cation channel 1
chr1_part1	4780135	C	T	2016_S1	BART1_0-u00382	BART1_0-u00382.003	MODIFIER	upstream_gene_variant	Calcium permeable stress-gated cation channel 1
chr1_part1	4780135	C	T	2016_S1	BART1_0-u00382	BART1_0-u00382.002	MODIFIER	upstream_gene_variant	Calcium permeable stress-gated cation channel 1
chr1_part1	4780135	C	T	2016_S1	BART1_0-u00382	BART1_0-u00382.004	MODIFIER	upstream_gene_variant	Calcium permeable stress-gated cation channel 1
chr1_part1	4780135	C	T	2016_S1	BART1_0-u00382	BART1_0-u00382.005	MODIFIER	upstream_gene_variant	Calcium permeable stress-gated cation channel 1
chr1_part1	4780135	C	T	2016_S1	BART1_0-u00382	BART1_0-u00382.006	MODIFIER	upstream_gene_variant	Calcium permeable stress-gated cation channel 1
chr1_part1	4780135	C	T	2016_S1	BART1_0-u00382	BART1_0-u00382.007	MODIFIER	upstream_gene_variant	Calcium permeable stress-gated cation channel 1
chr1_part1	4780135	C	T	2016_S1	BART1_0-u00382	BART1_0-u00382.008	MODIFIER	upstream_gene_variant	Calcium permeable stress-gated cation channel 1
chr1_part1	4780135	C	T	2016_S1	BART1_0-u00382	BART1_0-u00382.001	MODIFIER	intron_variant	Calcium permeable stress-gated cation channel 1
chr1_part1	4784463	G	A	2016_S6	BART1_0-u00382	BART1_0-u00382.001	HIGH	stop_gained	Calcium permeable stress-gated cation channel 1
chr1_part1	4784463	G	A	2016_S6	BART1_0-u00382	BART1_0-u00382.006	HIGH	stop_gained	Calcium permeable stress-gated cation channel 1
chr1_part1	4784463	G	A	2016_S6	BART1_0-u00382	BART1_0-u00382.003	MODERATE	missense_variant	Calcium permeable stress-gated cation channel 1
chr1_part1	4784463	G	A	2016_S6	BART1_0-u00382	BART1_0-u00382.002	MODERATE	missense_variant	Calcium permeable stress-gated cation channel 1
chr1_part1	4784463	G	A	2016_S6	BART1_0-u00382	BART1_0-u00382.004	MODERATE	missense_variant	Calcium permeable stress-gated cation channel 1
chr1_part1	4784463	G	A	2016_S6	BART1_0-u00382	BART1_0-u00382.005	MODERATE	missense_variant	Calcium permeable stress-gated cation channel 1
chr1_part1	4784463	G	A	2016_S6	BART1_0-u00382	BART1_0-u00382.007	MODERATE	missense_variant	Calcium permeable stress-gated cation channel 1
chr1_part1	4784463	G	A	2016_S6	BART1_0-u00382	BART1_0-u00382.008	MODERATE	missense_variant	Calcium permeable stress-gated cation channel 1
chr1_part1	4784463	G	A	2016_S6	BART1_0-u00382	BART1_0-u00382.009	MODERATE	missense_variant	Calcium permeable stress-gated cation channel 1
chr1_part1	4784463	G	A	2016_S6	BART1_0-u00382	BART1_0-u00382.010	MODERATE	missense_variant	Calcium permeable stress-gated cation channel 1
chr1_part1	4867981	G	A	2018_S6	BART1_0-u00386	BART1_0-u00386.001	MODERATE	missense_variant	Rossmann-fold NAD(P)-binding domain protein (Fragment)
chr1_part1	4867981	G	A	2018_S6	BART1_0-u00386	BART1_0-u00386.003	MODERATE	missense_variant	Rossmann-fold NAD(P)-binding domain protein (Fragment)
chr1_part1	4867981	G	A	2018_S6	BART1_0-u00386	BART1_0-u00386.002	MODERATE	missense_variant	Rossmann-fold NAD(P)-binding domain protein (Fragment)
chr1_part1	4867981	G	A	2018_S6	BART1_0-u00386	BART1_0-u00386.004	MODERATE	missense_variant	Rossmann-fold NAD(P)-binding domain protein (Fragment)
chr1_part1	4867981	G	A	2018_S6	BART1_0-u00386	BART1_0-u00386.005	LOW	synonymous_variant	Rossmann-fold NAD(P)-binding domain protein (Fragment)
chr1_part1	5090575	G	A	2018_S1	BART1_0-u25386	BART1_0-u25386.001	MODERATE	missense_variant	#N/A
chr1_part1	5107956	C	T	2016_S2	BART1_0-u00393	BART1_0-u00393.001	MODERATE	missense_variant	ATP-dependent RNA helicase
chr1_part1	5107956	C	T	2016_S2	BART1_0-u00393	BART1_0-u00393.002	LOW	synonymous_variant	ATP-dependent RNA helicase
chr1_part1	5107956	C	T	2016_S2	BART1_0-u00393	BART1_0-u00393.003	MODIFIER	upstream_gene_variant	ATP-dependent RNA helicase
chr1_part1	5110123	A	T	2016_S2	BART1_0-u00393	BART1_0-u00393.001	MODERATE	missense_variant	ATP-dependent RNA helicase
chr1_part1	5110123	A	T	2016_S2	BART1_0-u00393	BART1_0-u00393.002	MODERATE	missense_variant	ATP-dependent RNA helicase
chr1_part1	5110123	A	T	2016_S2	BART1_0-u00393	BART1_0-u00393.003	MODERATE	missense_variant	ATP-dependent RNA helicase
chr1_part1	5110123	A	T	2016_S2	BART1_0-u00392	BART1_0-u00392.001	MODIFIER	downstream_gene_variant	Rab5ip domain-containing protein
chr1_part1	5111569	G	A	2018_S1	BART1_0-u00392	BART1_0-u00392.002	MODERATE	missense_variant	Rab5ip domain-containing protein
chr1_part1	5111569	G	A	2018_S1	BART1_0-u00392	BART1_0-u00392.004	MODERATE	missense_variant	Rab5ip domain-containing protein
chr1_part1	5111569	G	A	2018_S1	BART1_0-u00392	BART1_0-u00392.001	LOW	synonymous_variant	Rab5ip domain-containing protein
chr1_part1	5111569	G	A	2018_S1	BART1_0-u00392	BART1_0-u00392.003	LOW	synonymous_variant	Rab5ip domain-containing protein
chr1_part1	5111569	G	A	2018_S1	BART1_0-u00393	BART1_0-u00393.001	MODIFIER	downstream_gene_variant	ATP-dependent RNA helicase
chr1_part1	5111569	G	A	2018_S1	BART1_0-u00393	BART1_0-u00393.002	MODIFIER	downstream_gene_variant	ATP-dependent RNA helicase
chr1_part1	5214002	C	T	2016_S2	BART1_0-u00397	BART1_0-u00397.004	MODIFIER	intergenic_region	#N/A
chr1_part1	5218737	C	T	2016_S7	BART1_0-u18903	BART1_0-u18903.002	MODERATE	missense_variant	Envelope glycoprotein
chr1_part1	5218737	C	T	2016_S7	BART1_0-u18903	BART1_0-u18903.005	MODERATE	missense_variant	Envelope glycoprotein
chr1_part1	5218737	C	T	2016_S7	BART1_0-u18903	BART1_0-u18903.006	MODERATE	missense_variant	Envelope glycoprotein
chr1_part1	5218737	C	T	2016_S7	BART1_0-u00390	BART1_0-u00390.001	MODERATE	missense_variant	Envelope glycoprotein
chr1_part1	5218737	C	T	2016_S7	BART1_0-u00390	BART1_0-u00390.002	MODERATE	missense_variant	Envelope glycoprotein
chr1_part1	5218737	C	T	2016_S7	BART1_0-u18903	BART1_0-u18903.001	LOW	synonymous_variant	Envelope glycoprotein
chr1_part1	5218737	C	T	2016_S7	BART1_0-u18903	BART1_0-u18903.003	LOW	synonymous_variant	Envelope glycoprotein
chr1_part1	5218737	C	T	2016_S7	BART1_0-u18903	BART1_0-u18903.004	LOW	synonymous_variant	Envelope glycoprotein
chr1_part1	5554493	G	A	2018_S7	BART1_0-u00402	BART1_0-u00402.001	MODERATE	missense_variant	#N/A
chr1_part1	5554493	G	A	2018_S7	BART1_0-u50622	BART1_0-u50622.001	MODERATE	missense_variant	#N/A
chr1_part1	5584288	C	T	2016_S7	BART1_0-u00412	BART1_0-u00412.001	MODERATE	missense_variant	Putative leucine-rich repeat receptor-like protein kinase
chr1_part1	5584288	C	T	2016_S7	BART1_0-u00412	BART1_0-u00412.002	MODERATE	missense_variant	Putative leucine-rich repeat receptor-like protein kinase
chr1_part1	5584288	C	T	2016_S7	BART1_0-u50618	BART1_0-u50618.001	MODERATE	missense_variant	#N/A
chr1_part1	5714806	A	T	2018_S5	BART1_0-u00416	BART1_0-u00416.001	MODIFIER	intergenic_region	Chalcone synthase (Fragment)
chr1_part1	5715559	T	A	2018_S2	BART1_0-u00416	BART1_0-u00416.001	MODIFIER	intergenic_region	Chalcone synthase (Fragment)
chr1_part1	5742423	C	T	2018_S9	BART1_0-u00421	BART1_0-u00421.001	MODIFIER	intron_variant	Replication protein A subunit
chr1_part1	5745583	C	T	2016_S7	BART1_0-u00421	BART1_0-u00421.001	MODERATE	missense_variant	Replication protein A subunit
chr1_part1	5921402	G	A	2018_S1	BART1_0-u00439	BART1_0-u00439.001	LOW	synonymous_variant	Plant polyA+ RNA export protein
chr1_part1	5921402	G	A	2018_S1	BART1_0-u00439	BART1_0-u00439.002	MODIFIER	intron_variant	Plant polyA+ RNA export protein
chr1_part1	5924559	G	A	2018_S10	BART1_0-u00439	BART1_0-u00439.002	MODERATE	missense_variant	Plant polyA+ RNA export protein
chr1_part1	5924559	G	A	2018_S10	BART1_0-u00439	BART1_0-u00439.001	LOW	synonymous_variant	Plant polyA+ RNA export protein
chr1_part1	5924559	G	A	2018_S10	BART1_0-u00440	BART1_0-u00440.002	MODIFIER	downstream_gene_variant	Putative F-box/LRR-repeat protein 23
chr1_part1	5924559	G	A	2018_S10	BART1_0-u00440	BART1_0-u00440.001	MODIFIER	downstream_gene_variant	Putative F-box/LRR-repeat protein 23
chr1_part1	5924559	G	A	2018_S10	BART1_0-u00440	BART1_0-u00440.003	MODIFIER	downstream_gene_variant	Putative F-box/LRR-repeat protein 23
chr1_part1	5924559	G	A	2018_S10	BART1_0-u00440	BART1_0-u00440.004	MODIFIER	downstream_gene_variant	Putative F-box/LRR-repeat protein 23
chr1_part1	5924559	G	A	2018_S10	BART1_0-u00440	BART1_0-u00440.005	MODIFIER	downstream_gene_variant	Putative F-box/LRR-repeat protein 23
chr1_part1	5925773	C	T	2018_S6	BART1_0-u00440	BART1_0-u00440.002	MODERATE	missense_variant	Putative F-box/LRR-repeat protein 23
chr1_part1	5925773	C	T	2018_S6	BART1_0-u00440	BART1_0-u00440.001	MODERATE	missense_variant	Putative F-box/LRR-repeat protein 23
chr1_part1	5925773	C	T	2018_S6	BART1_0-u00440	BART1_0-u00440.003	MODERATE	missense_variant	Putative F-box/LRR-repeat protein 23
chr1_part1	5925773	C	T	2018_S6	BART1_0-u00440	BART1_0-u00440.004	MODERATE	missense_variant	Putative F-box/LRR-repeat protein 23
chr1_part1	5925773	C	T	2018_S6	BART1_0-u00440	BART1_0-u00440.005	MODERATE	missense_variant	Putative F-box/LRR-repeat protein 23
chr1_part1	5925773	C	T	2018_S6	BART1_0-u00439	BART1_0-u00439.001	MODIFIER	downstream_gene_variant	Plant polyA+ RNA export protein
chr1_part1	5925773	C	T	2018_S6	BART1_0-u00439	BART1_0-u00439.002	MODIFIER	downstream_gene_variant	Plant polyA+ RNA export protein
chr1_part1	5927921	T	G	2018_S8	BART1_0-u00440	BART1_0-u00440.002	MODIFIER	intron_variant	Putative F-box/LRR-repeat protein 23
chr1_part1	5927921	T	G	2018_S8	BART1_0-u00440	BART1_0-u00440.001	MODIFIER	intron_variant	Putative F-box/LRR-repeat protein 23
chr1_part1	5927921	T	G	2018_S8	BART1_0-u00440	BART1_0-u00440.003	MODIFIER	intron_variant	Putative F-box/LRR-repeat protein 23
chr1_part1	5927921	T	G	2018_S8	BART1_0-u00440	BART1_0-u00440.004	MODIFIER	intron_variant	Putative F-box/LRR-repeat protein 23
chr1_part1	5927921	T	G	2018_S8	BART1_0-u00440	BART1_0-u00440.005	MODIFIER	intron_variant	Putative F-box/LRR-repeat protein 23
chr1_part1	5928485	A	G	2018_S2	BART1_0-u00440	BART1_0-u00440.004	MODERATE	missense_variant	Putative F-box/LRR-repeat protein 23
chr1_part1	5928485	A	G	2018_S2	BART1_0-u00440	BART1_0-u00440.005	MODERATE	missense_variant	Putative F-box/LRR-repeat protein 23
chr1_part1	5928485	A	G	2018_S2	BART1_0-u00440	BART1_0-u00440.002	MODIFIER	intron_variant	Putative F-box/LRR-repeat protein 23
chr1_part1	5928485	A	G	2018_S2	BART1_0-u00440	BART1_0-u00440.001	MODIFIER	intron_variant	Putative F-box/LRR-repeat protein 23
chr1_part1	5928485	A	G	2018_S2	BART1_0-u00440	BART1_0-u00440.003	MODIFIER	intron_variant	Putative F-box/LRR-repeat protein 23
chr1_part1	5965413	C	T	2018_S2	BART1_0-u00430	BART1_0-u00430.001	MODERATE	missense_variant	EGF domain-specific O-linked N-acetylglucosamine transferase
chr1_part1	6148578	C	A	2018_S4	BART1_0-u00427	BART1_0-u00427.001	MODIFIER	intergenic_region	#N/A
chr1_part1	6247872	G	A	2016_S2	BART1_0-u00437	BART1_0-u00437.001	HIGH	stop_gained	#N/A
chr1_part1	6306336	C	T	2018_S8	BART1_0-u00446	BART1_0-u00446.001	MODIFIER	upstream_gene_variant	#N/A
chr1_part1	6306336	C	T	2018_S8	BART1_0-u00446	BART1_0-u00446.002	MODIFIER	upstream_gene_variant	#N/A
chr1_part1	6306336	C	T	2018_S8	BART1_0-u00446	BART1_0-u00446.003	MODIFIER	upstream_gene_variant	#N/A
chr1_part1	6306336	C	T	2018_S8	BART1_0-u00433	BART1_0-u00433.001	MODIFIER	intron_variant	#N/A
chr1_part1	6306336	C	T	2018_S8	BART1_0-u00462	BART1_0-u00462.006	MODIFIER	intron_variant	#N/A
chr1_part1	6306336	C	T	2018_S8	BART1_0-u00461	BART1_0-u00461.002	MODIFIER	intron_variant	0
chr1_part1	6390302	C	T	2016_S4	BART1_0-u00462	BART1_0-u00462.006	MODERATE	missense_variant	#N/A
chr1_part1	6390302	C	T	2016_S4	BART1_0-u00461	BART1_0-u00461.002	MODERATE	missense_variant	0
chr1_part1	6390302	C	T	2016_S4	BART1_0-u00461	BART1_0-u00461.003	LOW	synonymous_variant	0
chr1_part1	6390302	C	T	2016_S4	BART1_0-u00462	BART1_0-u00462.003	MODIFIER	intron_variant	#N/A
chr1_part1	6390302	C	T	2016_S4	BART1_0-u00462	BART1_0-u00462.005	MODIFIER	intron_variant	#N/A
chr1_part1	6390302	C	T	2016_S4	BART1_0-u00462	BART1_0-u00462.002	MODIFIER	intron_variant	#N/A
chr1_part1	6522317	T	C	2018_S4	BART1_0-u00470	BART1_0-u00470.001	MODIFIER	upstream_gene_variant	#N/A
chr1_part1	6522317	T	C	2018_S4	BART1_0-u00463	BART1_0-u00463.001	MODIFIER	downstream_gene_variant	#N/A
chr1_part1	6522317	T	C	2018_S4	BART1_0-u00470	BART1_0-u00470.001	MODIFIER	intergenic_region	#N/A
chr1_part1	6706804	G	A	2016_S1	BART1_0-u00471	BART1_0-u00471.001	MODIFIER	intergenic_region	#N/A
chr1_part1	6765219	C	T	2018_S1	BART1_0-u00502	BART1_0-u00502.001	MODERATE	missense_variant	Putative wall-associated kinase 4
chr1_part1	6765219	C	T	2018_S1	BART1_0-u00502	BART1_0-u00502.002	MODERATE	missense_variant	Putative wall-associated kinase 4
chr1_part1	7028300	G	A	2018_S1	BART1_0-u00515	BART1_0-u00515.003	HIGH	stop_gained	Hexosyltransferase
chr1_part1	7028300	G	A	2018_S1	BART1_0-u00515	BART1_0-u00515.001	MODERATE	missense_variant	Hexosyltransferase
chr1_part1	7028300	G	A	2018_S1	BART1_0-u00515	BART1_0-u00515.002	MODERATE	missense_variant	Hexosyltransferase
chr1_part1	7065608	G	A	2016_S4	BART1_0-u00532	BART1_0-u00532.001	MODERATE	missense_variant	Disease resistance protein RPM1
chr1_part1	7065608	G	A	2016_S4	BART1_0-u00532	BART1_0-u00532.002	MODERATE	missense_variant	Disease resistance protein RPM1
chr1_part1	7065608	G	A	2016_S4	BART1_0-u00532	BART1_0-u00532.005	MODERATE	missense_variant	Disease resistance protein RPM1
chr1_part1	7065608	G	A	2016_S4	BART1_0-u00532	BART1_0-u00532.004	MODERATE	missense_variant	Disease resistance protein RPM1
chr1_part1	7065608	G	A	2016_S4	BART1_0-u00532	BART1_0-u00532.006	MODERATE	missense_variant	Disease resistance protein RPM1
chr1_part1	7065608	G	A	2016_S4	BART1_0-u00532	BART1_0-u00532.007	MODERATE	missense_variant	Disease resistance protein RPM1
chr1_part1	7065608	G	A	2016_S4	BART1_0-u00532	BART1_0-u00532.008	MODERATE	missense_variant	Disease resistance protein RPM1
chr1_part1	7065608	G	A	2016_S4	BART1_0-u00532	BART1_0-u00532.013	MODERATE	missense_variant	Disease resistance protein RPM1
chr1_part1	7065608	G	A	2016_S4	BART1_0-u00532	BART1_0-u00532.014	MODERATE	missense_variant	Disease resistance protein RPM1
chr1_part1	7065608	G	A	2016_S4	BART1_0-u00532	BART1_0-u00532.016	MODERATE	missense_variant	Disease resistance protein RPM1
chr1_part1	7065608	G	A	2016_S4	BART1_0-u00532	BART1_0-u00532.003	LOW	synonymous_variant	Disease resistance protein RPM1
chr1_part1	7065608	G	A	2016_S4	BART1_0-u00532	BART1_0-u00532.009	LOW	synonymous_variant	Disease resistance protein RPM1
chr1_part1	7065608	G	A	2016_S4	BART1_0-u00532	BART1_0-u00532.010	LOW	synonymous_variant	Disease resistance protein RPM1
chr1_part1	7065608	G	A	2016_S4	BART1_0-u00532	BART1_0-u00532.011	LOW	synonymous_variant	Disease resistance protein RPM1
chr1_part1	7065608	G	A	2016_S4	BART1_0-u00532	BART1_0-u00532.012	LOW	synonymous_variant	Disease resistance protein RPM1
chr1_part1	7076455	A	C	2016_S4	BART1_0-u00532	BART1_0-u00532.001	HIGH	stop_lost	Disease resistance protein RPM1
chr1_part1	7076455	A	C	2016_S4	BART1_0-u00532	BART1_0-u00532.003	HIGH	stop_lost	Disease resistance protein RPM1
chr1_part1	7076455	A	C	2016_S4	BART1_0-u00532	BART1_0-u00532.011	HIGH	stop_lost	Disease resistance protein RPM1
chr1_part1	7076455	A	C	2016_S4	BART1_0-u00532	BART1_0-u00532.002	MODERATE	missense_variant	Disease resistance protein RPM1
chr1_part1	7076455	A	C	2016_S4	BART1_0-u00532	BART1_0-u00532.005	MODERATE	missense_variant	Disease resistance protein RPM1
chr1_part1	7076455	A	C	2016_S4	BART1_0-u00532	BART1_0-u00532.004	MODERATE	missense_variant	Disease resistance protein RPM1
chr1_part1	7076455	A	C	2016_S4	BART1_0-u00532	BART1_0-u00532.006	MODERATE	missense_variant	Disease resistance protein RPM1
chr1_part1	7076455	A	C	2016_S4	BART1_0-u00532	BART1_0-u00532.007	MODERATE	missense_variant	Disease resistance protein RPM1
chr1_part1	7076455	A	C	2016_S4	BART1_0-u00532	BART1_0-u00532.008	MODERATE	missense_variant	Disease resistance protein RPM1
chr1_part1	7076455	A	C	2016_S4	BART1_0-u00532	BART1_0-u00532.010	MODERATE	missense_variant	Disease resistance protein RPM1
chr1_part1	7076455	A	C	2016_S4	BART1_0-u00532	BART1_0-u00532.012	MODERATE	missense_variant	Disease resistance protein RPM1
chr1_part1	7076455	A	C	2016_S4	BART1_0-u00532	BART1_0-u00532.014	MODERATE	missense_variant	Disease resistance protein RPM1
chr1_part1	7076455	A	C	2016_S4	BART1_0-u00532	BART1_0-u00532.009	MODIFIER	intron_variant	Disease resistance protein RPM1
chr1_part1	7139427	T	A	2018_S3	BART1_0-u00526	BART1_0-u00526.001	MODERATE	missense_variant	DNA-directed DNA polymerase
chr1_part1	7169919	C	T	2016_S4	BART1_0-u49229	BART1_0-u49229.001	MODIFIER	intergenic_region	#N/A
chr1_part1	7448094	C	T	2018_S7	BART1_0-u00524	BART1_0-u00524.001	MODIFIER	intergenic_region	#N/A
chr1_part1	7685886	C	T	2018_S6	BART1_0-u00536	BART1_0-u00536.001	MODIFIER	intron_variant	#N/A
chr1_part1	7685886	C	T	2018_S6	BART1_0-u00536	BART1_0-u00536.002	MODIFIER	intron_variant	#N/A
chr1_part1	7685886	C	T	2018_S6	BART1_0-u00536	BART1_0-u00536.004	MODIFIER	intron_variant	#N/A
chr1_part1	7685886	C	T	2018_S6	BART1_0-u00536	BART1_0-u00536.003	MODIFIER	intron_variant	#N/A
chr1_part1	7849771	G	A	2018_S9	BART1_0-u00536	BART1_0-u00536.001	MODIFIER	intron_variant	#N/A
chr1_part1	7849771	G	A	2018_S9	BART1_0-u00571	BART1_0-u00571.001	MODIFIER	intron_variant	Serine/threonine protein kinase
chr1_part1	7849771	G	A	2018_S9	BART1_0-u00571	BART1_0-u00571.002	MODIFIER	intron_variant	Serine/threonine protein kinase
chr1_part1	7868584	C	T	2016_S7	BART1_0-u00536	BART1_0-u00536.001	MODIFIER	intron_variant	#N/A
chr1_part1	7868584	C	T	2016_S7	BART1_0-u00571	BART1_0-u00571.001	MODIFIER	intron_variant	Serine/threonine protein kinase
chr1_part1	7868584	C	T	2016_S7	BART1_0-u00571	BART1_0-u00571.002	MODIFIER	intron_variant	Serine/threonine protein kinase
chr1_part1	7868751	G	A	2018_S6	BART1_0-u00536	BART1_0-u00536.001	MODIFIER	intron_variant	#N/A
chr1_part1	7868751	G	A	2018_S6	BART1_0-u00571	BART1_0-u00571.001	MODIFIER	intron_variant	Serine/threonine protein kinase
chr1_part1	7868751	G	A	2018_S6	BART1_0-u00571	BART1_0-u00571.002	MODIFIER	intron_variant	Serine/threonine protein kinase
chr1_part1	7870725	G	A	2018_S1	BART1_0-u00536	BART1_0-u00536.001	MODIFIER	intron_variant	#N/A
chr1_part1	7870725	G	A	2018_S1	BART1_0-u00571	BART1_0-u00571.001	MODIFIER	intron_variant	Serine/threonine protein kinase
chr1_part1	7870725	G	A	2018_S1	BART1_0-u00571	BART1_0-u00571.002	MODIFIER	intron_variant	Serine/threonine protein kinase
chr1_part1	7876052	C	T	2016_S7	BART1_0-u00536	BART1_0-u00536.001	MODIFIER	intron_variant	#N/A
chr1_part1	7876052	C	T	2016_S7	BART1_0-u00571	BART1_0-u00571.001	MODIFIER	intron_variant	Serine/threonine protein kinase
chr1_part1	7876052	C	T	2016_S7	BART1_0-u00571	BART1_0-u00571.002	MODIFIER	intron_variant	Serine/threonine protein kinase
chr1_part1	7879164	G	A	2016_S2	BART1_0-u00536	BART1_0-u00536.001	MODIFIER	intron_variant	#N/A
chr1_part1	7879164	G	A	2016_S2	BART1_0-u00571	BART1_0-u00571.001	MODIFIER	intron_variant	Serine/threonine protein kinase
chr1_part1	7879164	G	A	2016_S2	BART1_0-u00571	BART1_0-u00571.002	MODIFIER	intron_variant	Serine/threonine protein kinase
chr1_part1	7917218	C	T	2016_S2	BART1_0-u00571	BART1_0-u00571.001	MODIFIER	intron_variant	Serine/threonine protein kinase
chr1_part1	7917218	C	T	2016_S2	BART1_0-u00571	BART1_0-u00571.002	MODIFIER	intron_variant	Serine/threonine protein kinase
chr1_part1	7917218	C	T	2016_S2	BART1_0-u00564	BART1_0-u00564.010	MODIFIER	intron_variant	0
chr1_part1	7917218	C	T	2016_S2	BART1_0-u00564	BART1_0-u00564.011	MODIFIER	intron_variant	0
chr1_part1	7917218	C	T	2016_S2	BART1_0-u00564	BART1_0-u00564.013	MODIFIER	intron_variant	0
chr1_part1	7917218	C	T	2016_S2	BART1_0-u00564	BART1_0-u00564.017	MODIFIER	intron_variant	0
chr1_part1	7917218	C	T	2016_S2	BART1_0-u00564	BART1_0-u00564.004	MODIFIER	intron_variant	0
chr1_part1	7917218	C	T	2016_S2	BART1_0-u00564	BART1_0-u00564.012	MODIFIER	intron_variant	0
chr1_part1	7917218	C	T	2016_S2	BART1_0-u00564	BART1_0-u00564.018	MODIFIER	intron_variant	0
chr1_part1	7917218	C	T	2016_S2	BART1_0-u00564	BART1_0-u00564.016	MODIFIER	intron_variant	0
chr1_part1	7917218	C	T	2016_S2	BART1_0-u00564	BART1_0-u00564.009	MODIFIER	intron_variant	0
chr1_part1	7927922	C	T	2018_S11	BART1_0-u00542	BART1_0-u00542.001	MODERATE	missense_variant	0
chr1_part1	7927922	C	T	2018_S11	BART1_0-u00542	BART1_0-u00542.005	MODERATE	missense_variant	0
chr1_part1	7927922	C	T	2018_S11	BART1_0-u00542	BART1_0-u00542.002	LOW	synonymous_variant	0
chr1_part1	7927922	C	T	2018_S11	BART1_0-u00542	BART1_0-u00542.003	LOW	synonymous_variant	0
chr1_part1	7927922	C	T	2018_S11	BART1_0-u00542	BART1_0-u00542.004	LOW	synonymous_variant	0
chr1_part1	7927922	C	T	2018_S11	BART1_0-u00542	BART1_0-u00542.007	LOW	synonymous_variant	0
chr1_part1	7927922	C	T	2018_S11	BART1_0-u00542	BART1_0-u00542.006	LOW	synonymous_variant	0
chr1_part1	7927922	C	T	2018_S11	BART1_0-u00571	BART1_0-u00571.004	MODIFIER	upstream_gene_variant	Serine/threonine protein kinase
chr1_part1	7927922	C	T	2018_S11	BART1_0-u00571	BART1_0-u00571.003	MODIFIER	upstream_gene_variant	Serine/threonine protein kinase
chr1_part1	7927922	C	T	2018_S11	BART1_0-u00571	BART1_0-u00571.005	MODIFIER	upstream_gene_variant	Serine/threonine protein kinase
chr1_part1	7927922	C	T	2018_S11	BART1_0-u00571	BART1_0-u00571.006	MODIFIER	upstream_gene_variant	Serine/threonine protein kinase
chr1_part1	7927922	C	T	2018_S11	BART1_0-u00564	BART1_0-u00564.010	MODIFIER	downstream_gene_variant	0
chr1_part1	7927922	C	T	2018_S11	BART1_0-u00564	BART1_0-u00564.011	MODIFIER	downstream_gene_variant	0
chr1_part1	7927922	C	T	2018_S11	BART1_0-u00564	BART1_0-u00564.013	MODIFIER	downstream_gene_variant	0
chr1_part1	7927922	C	T	2018_S11	BART1_0-u00564	BART1_0-u00564.017	MODIFIER	downstream_gene_variant	0
chr1_part1	7927922	C	T	2018_S11	BART1_0-u00564	BART1_0-u00564.004	MODIFIER	downstream_gene_variant	0
chr1_part1	7927922	C	T	2018_S11	BART1_0-u00564	BART1_0-u00564.012	MODIFIER	downstream_gene_variant	0
chr1_part1	7927922	C	T	2018_S11	BART1_0-u00564	BART1_0-u00564.018	MODIFIER	downstream_gene_variant	0
chr1_part1	7927922	C	T	2018_S11	BART1_0-u00564	BART1_0-u00564.016	MODIFIER	downstream_gene_variant	0
chr1_part1	7927922	C	T	2018_S11	BART1_0-u00564	BART1_0-u00564.009	MODIFIER	downstream_gene_variant	0
chr1_part1	7927922	C	T	2018_S11	BART1_0-u00564	BART1_0-u00564.014	MODIFIER	downstream_gene_variant	0
chr1_part1	7927922	C	T	2018_S11	BART1_0-u00564	BART1_0-u00564.015	MODIFIER	downstream_gene_variant	0
chr1_part1	7927922	C	T	2018_S11	BART1_0-u00571	BART1_0-u00571.001	MODIFIER	intron_variant	Serine/threonine protein kinase
chr1_part1	7927922	C	T	2018_S11	BART1_0-u00571	BART1_0-u00571.002	MODIFIER	intron_variant	Serine/threonine protein kinase
chr1_part1	7996357	C	T	2018_S12	BART1_0-u00554	BART1_0-u00554.003	MODIFIER	downstream_gene_variant	NB-ARC domain containing protein, expressed
chr1_part1	7996357	C	T	2018_S12	BART1_0-u00542	BART1_0-u00542.003	MODIFIER	intron_variant	0
chr1_part1	7996357	C	T	2018_S12	BART1_0-u00542	BART1_0-u00542.005	MODIFIER	intron_variant	0
chr1_part1	7996357	C	T	2018_S12	BART1_0-u00542	BART1_0-u00542.006	MODIFIER	intron_variant	0
chr1_part1	7996357	C	T	2018_S12	BART1_0-u00554	BART1_0-u00554.001	MODIFIER	intron_variant	NB-ARC domain containing protein, expressed
chr1_part1	7996357	C	T	2018_S12	BART1_0-u00554	BART1_0-u00554.002	MODIFIER	intron_variant	NB-ARC domain containing protein, expressed
chr1_part1	8043771	C	T	2016_S6	BART1_0-u00542	BART1_0-u00542.003	MODIFIER	intron_variant	0
chr1_part1	8043771	C	T	2016_S6	BART1_0-u00542	BART1_0-u00542.005	MODIFIER	intron_variant	0
chr1_part1	8043771	C	T	2016_S6	BART1_0-u00542	BART1_0-u00542.006	MODIFIER	intron_variant	0
chr1_part1	8252388	G	A	2018_S1	BART1_0-u00587	BART1_0-u00587.001	MODIFIER	intron_variant	Heme A farnesyltransferase
chr1_part1	8267704	C	T	2018_S3	BART1_0-u00595	BART1_0-u00595.001	MODIFIER	intron_variant	MORC family CW-type zinc finger protein 4
chr1_part1	8267704	C	T	2018_S3	BART1_0-u00595	BART1_0-u00595.002	MODIFIER	intron_variant	MORC family CW-type zinc finger protein 4
chr1_part1	8267704	C	T	2018_S3	BART1_0-u00595	BART1_0-u00595.004	MODIFIER	intron_variant	MORC family CW-type zinc finger protein 4
chr1_part1	8267704	C	T	2018_S3	BART1_0-u00595	BART1_0-u00595.003	MODIFIER	intron_variant	MORC family CW-type zinc finger protein 4
chr1_part1	8267704	C	T	2018_S3	BART1_0-u00595	BART1_0-u00595.005	MODIFIER	intron_variant	MORC family CW-type zinc finger protein 4
chr1_part1	8267704	C	T	2018_S3	BART1_0-u00595	BART1_0-u00595.006	MODIFIER	intron_variant	MORC family CW-type zinc finger protein 4
chr1_part1	8267704	C	T	2018_S3	BART1_0-u00595	BART1_0-u00595.007	MODIFIER	intron_variant	MORC family CW-type zinc finger protein 4
chr1_part1	8342661	A	G	2018_S5	BART1_0-u00589	BART1_0-u00589.001	MODERATE	missense_variant	0
chr1_part1	8342661	A	G	2018_S5	BART1_0-u00590	BART1_0-u00590.001	LOW	synonymous_variant	Putative transcription factor interactor and regulator CCHC(Zn) family
chr1_part1	8345702	G	A	2016_S5	BART1_0-u00590	BART1_0-u00590.001	MODERATE	missense_variant	Putative transcription factor interactor and regulator CCHC(Zn) family
chr1_part1	8459641	C	A	2018_S1	BART1_0-u00613	BART1_0-u00613.003	MODERATE	missense_variant	#N/A
chr1_part1	8459641	C	A	2018_S1	BART1_0-u00613	BART1_0-u00613.005	LOW	synonymous_variant	#N/A
chr1_part1	8459641	C	A	2018_S1	BART1_0-u00613	BART1_0-u00613.002	LOW	synonymous_variant	#N/A
chr1_part1	8459641	C	A	2018_S1	BART1_0-u00613	BART1_0-u00613.008	LOW	synonymous_variant	#N/A
chr1_part1	8459641	C	A	2018_S1	BART1_0-u00613	BART1_0-u00613.012	LOW	synonymous_variant	#N/A
chr1_part1	8459641	C	A	2018_S1	BART1_0-u00614	BART1_0-u00614.001	LOW	synonymous_variant	#N/A
chr1_part1	8459641	C	A	2018_S1	BART1_0-u00613	BART1_0-u00613.001	MODIFIER	intron_variant	#N/A
chr1_part1	8459641	C	A	2018_S1	BART1_0-u00613	BART1_0-u00613.007	MODIFIER	intron_variant	#N/A
chr1_part1	8459641	C	A	2018_S1	BART1_0-u00613	BART1_0-u00613.006	MODIFIER	intron_variant	#N/A
chr1_part1	8459641	C	A	2018_S1	BART1_0-u00613	BART1_0-u00613.004	MODIFIER	intron_variant	#N/A
chr1_part1	8459641	C	A	2018_S1	BART1_0-u00613	BART1_0-u00613.010	MODIFIER	intron_variant	#N/A
chr1_part1	8459641	C	A	2018_S1	BART1_0-u00613	BART1_0-u00613.011	MODIFIER	intron_variant	#N/A
chr1_part1	8459641	C	A	2018_S1	BART1_0-u00613	BART1_0-u00613.009	MODIFIER	intron_variant	#N/A
chr1_part1	8467052	C	T	2018_S7	BART1_0-u00596	BART1_0-u00596.001	MODIFIER	intron_variant	ARM repeat superfamily protein isoform 3 (Fragment)
chr1_part1	8467052	C	T	2018_S7	BART1_0-u00596	BART1_0-u00596.002	MODIFIER	intron_variant	ARM repeat superfamily protein isoform 3 (Fragment)
chr1_part1	8467052	C	T	2018_S7	BART1_0-u00596	BART1_0-u00596.003	MODIFIER	intron_variant	ARM repeat superfamily protein isoform 3 (Fragment)
chr1_part1	8467052	C	T	2018_S7	BART1_0-u00596	BART1_0-u00596.004	MODIFIER	intron_variant	ARM repeat superfamily protein isoform 3 (Fragment)
chr1_part1	8471673	C	T	2018_S2	BART1_0-u00596	BART1_0-u00596.002	MODERATE	missense_variant	ARM repeat superfamily protein isoform 3 (Fragment)
chr1_part1	8471673	C	T	2018_S2	BART1_0-u00596	BART1_0-u00596.003	MODERATE	missense_variant	ARM repeat superfamily protein isoform 3 (Fragment)
chr1_part1	8471673	C	T	2018_S2	BART1_0-u00596	BART1_0-u00596.001	LOW	synonymous_variant	ARM repeat superfamily protein isoform 3 (Fragment)
chr1_part1	8471673	C	T	2018_S2	BART1_0-u00596	BART1_0-u00596.004	LOW	synonymous_variant	ARM repeat superfamily protein isoform 3 (Fragment)
chr1_part1	8971078	G	A	2018_S1	BART1_0-u00637	BART1_0-u00637.001	MODERATE	missense_variant	Putative transposase
chr1_part1	8971078	G	A	2018_S1	BART1_0-u00637	BART1_0-u00637.002	MODERATE	missense_variant	Putative transposase
chr1_part1	8971078	G	A	2018_S1	BART1_0-u00637	BART1_0-u00637.003	MODERATE	missense_variant	Putative transposase
chr1_part1	8971078	G	A	2018_S1	BART1_0-u00637	BART1_0-u00637.004	MODERATE	missense_variant	Putative transposase
chr1_part1	8971078	G	A	2018_S1	BART1_0-u00637	BART1_0-u00637.005	MODERATE	missense_variant	Putative transposase
chr1_part1	8971078	G	A	2018_S1	BART1_0-u00637	BART1_0-u00637.007	MODERATE	missense_variant	Putative transposase
chr1_part1	8971078	G	A	2018_S1	BART1_0-u00637	BART1_0-u00637.006	MODERATE	missense_variant	Putative transposase
chr1_part1	8971078	G	A	2018_S1	BART1_0-u00637	BART1_0-u00637.008	MODERATE	missense_variant	Putative transposase
chr1_part1	8971078	G	A	2018_S1	BART1_0-u00637	BART1_0-u00637.014	MODERATE	missense_variant	Putative transposase
chr1_part1	8971078	G	A	2018_S1	BART1_0-u00637	BART1_0-u00637.013	MODERATE	missense_variant	Putative transposase
chr1_part1	8971078	G	A	2018_S1	BART1_0-u00637	BART1_0-u00637.016	MODERATE	missense_variant	Putative transposase
chr1_part1	8971078	G	A	2018_S1	BART1_0-u00637	BART1_0-u00637.009	LOW	synonymous_variant	Putative transposase
chr1_part1	8971078	G	A	2018_S1	BART1_0-u00637	BART1_0-u00637.011	LOW	synonymous_variant	Putative transposase
chr1_part1	8971078	G	A	2018_S1	BART1_0-u00637	BART1_0-u00637.012	LOW	synonymous_variant	Putative transposase
chr1_part1	8971078	G	A	2018_S1	BART1_0-u00637	BART1_0-u00637.010	MODIFIER	intron_variant	Putative transposase
chr1_part1	8971078	G	A	2018_S1	BART1_0-u00637	BART1_0-u00637.015	MODIFIER	intron_variant	Putative transposase
chr1_part1	8971078	G	A	2018_S1	BART1_0-u00637	BART1_0-u00637.017	MODIFIER	intron_variant	Putative transposase
chr1_part1	8971078	G	A	2018_S1	BART1_0-u00637	BART1_0-u00637.018	MODIFIER	intron_variant	Putative transposase
chr1_part1	9095360	C	T	2016_S7	BART1_0-u00634	BART1_0-u00634.001	MODIFIER	intergenic_region	Calcium permeable stress-gated cation channel 1
chr1_part1	9253076	C	T	2016_S4	BART1_0-u00635	BART1_0-u00635.001	MODIFIER	intergenic_region	Putative membrane-associated kinase regulator 3
chr1_part1	9253418	C	A	2018_S9	BART1_0-u00635	BART1_0-u00635.001	MODIFIER	intergenic_region	Putative membrane-associated kinase regulator 3
chr1_part1	9608421	C	T	2018_S1	BART1_0-u00631	BART1_0-u00631.001	MODERATE	missense_variant	#N/A
chr1_part1	9856392	G	A	2018_S1	BART1_0-u00646	BART1_0-u00646.001	MODIFIER	intergenic_region	#N/A
chr1_part1	9898641	T	A	2018_S5	BART1_0-u00639	BART1_0-u00639.001	MODIFIER	downstream_gene_variant	#N/A
chr1_part1	9898641	T	A	2018_S5	BART1_0-u00639	BART1_0-u00639.001	MODIFIER	intergenic_region	#N/A
chr1_part1	10123120	G	A	2018_S2	BART1_0-u00661	BART1_0-u00661.004	HIGH	stop_gained	E3 UFM1-protein ligase 1 like
chr1_part1	10123120	G	A	2018_S2	BART1_0-u00661	BART1_0-u00661.001	MODERATE	missense_variant	E3 UFM1-protein ligase 1 like
chr1_part1	10123120	G	A	2018_S2	BART1_0-u00661	BART1_0-u00661.003	MODERATE	missense_variant	E3 UFM1-protein ligase 1 like
chr1_part1	10123120	G	A	2018_S2	BART1_0-u00661	BART1_0-u00661.005	MODERATE	missense_variant	E3 UFM1-protein ligase 1 like
chr1_part1	10123120	G	A	2018_S2	BART1_0-u00661	BART1_0-u00661.006	MODERATE	missense_variant	E3 UFM1-protein ligase 1 like
chr1_part1	10123120	G	A	2018_S2	BART1_0-u00661	BART1_0-u00661.007	MODERATE	missense_variant	E3 UFM1-protein ligase 1 like
chr1_part1	10123120	G	A	2018_S2	BART1_0-u00661	BART1_0-u00661.008	MODERATE	missense_variant	E3 UFM1-protein ligase 1 like
chr1_part1	10123120	G	A	2018_S2	BART1_0-u00661	BART1_0-u00661.011	MODERATE	missense_variant	E3 UFM1-protein ligase 1 like
chr1_part1	10123120	G	A	2018_S2	BART1_0-u00661	BART1_0-u00661.014	MODERATE	missense_variant	E3 UFM1-protein ligase 1 like
chr1_part1	10123120	G	A	2018_S2	BART1_0-u00661	BART1_0-u00661.015	MODERATE	missense_variant	E3 UFM1-protein ligase 1 like
chr1_part1	10155875	G	A	2018_S4	BART1_0-u00661	BART1_0-u00661.001	MODIFIER	intergenic_region	E3 UFM1-protein ligase 1 like
chr1_part1	10158102	G	A	2018_S1	BART1_0-u00661	BART1_0-u00661.001	MODIFIER	intergenic_region	E3 UFM1-protein ligase 1 like
chr1_part1	10357864	G	A	2018_S8	BART1_0-u54624	BART1_0-u54624.001	MODIFIER	intergenic_region	#N/A
chr1_part1	10512142	G	A	2016_S4	BART1_0-u00653	BART1_0-u00653.001	MODERATE	missense_variant	Cinnamyl alcohol dehydrogenase
chr1_part1	10517649	C	T	2018_S8	BART1_0-u00655	BART1_0-u00655.001	LOW	synonymous_variant	Glycosyltransferase
chr1_part1	10517649	C	T	2018_S8	BART1_0-u00656	BART1_0-u00656.001	LOW	synonymous_variant	Cytokinin-O-glucosyltransferase 2
chr1_part1	10517649	C	T	2018_S8	BART1_0-u00656	BART1_0-u00656.002	MODIFIER	intron_variant	Cytokinin-O-glucosyltransferase 2
chr1_part1	10517649	C	T	2018_S8	BART1_0-u00656	BART1_0-u00656.003	MODIFIER	intron_variant	Cytokinin-O-glucosyltransferase 2
chr1_part1	10994161	G	A	2018_S5	BART1_0-u00688	BART1_0-u00688.003	MODIFIER	intron_variant	#N/A
chr1_part1	10994161	G	A	2018_S5	BART1_0-u00688	BART1_0-u00688.002	MODIFIER	intron_variant	#N/A
chr1_part1	10994161	G	A	2018_S5	BART1_0-u00688	BART1_0-u00688.001	MODIFIER	intron_variant	#N/A
chr1_part1	10994161	G	A	2018_S5	BART1_0-u00688	BART1_0-u00688.004	MODIFIER	intron_variant	#N/A
chr1_part1	10994161	G	A	2018_S5	BART1_0-u00688	BART1_0-u00688.005	MODIFIER	intron_variant	#N/A
chr1_part1	10994161	G	A	2018_S5	BART1_0-u00688	BART1_0-u00688.006	MODIFIER	intron_variant	#N/A
chr1_part1	10994161	G	A	2018_S5	BART1_0-u00688	BART1_0-u00688.007	MODIFIER	intron_variant	#N/A
chr1_part1	11108173	C	T	2018_S11	BART1_0-u00688	BART1_0-u00688.001	MODIFIER	intergenic_region	#N/A
chr1_part1	11206539	C	T	2018_S1	BART1_0-u22156	BART1_0-u22156.001	LOW	synonymous_variant	Putative cysteine synthase (Fragment)
chr1_part1	11206539	C	T	2018_S1	BART1_0-u00681	BART1_0-u00681.001	MODIFIER	upstream_gene_variant	0
chr1_part1	11404637	G	A	2018_S2	BART1_0-u00719	BART1_0-u00719.011	MODERATE	missense_variant	Beta-hexosaminidase
chr1_part1	11404637	G	A	2018_S2	BART1_0-u00719	BART1_0-u00719.009	MODERATE	missense_variant	Beta-hexosaminidase
chr1_part1	11404637	G	A	2018_S2	BART1_0-u00719	BART1_0-u00719.017	MODERATE	missense_variant	Beta-hexosaminidase
chr1_part1	11404637	G	A	2018_S2	BART1_0-u00719	BART1_0-u00719.008	MODERATE	missense_variant	Beta-hexosaminidase
chr1_part1	11404637	G	A	2018_S2	BART1_0-u00719	BART1_0-u00719.013	MODERATE	missense_variant	Beta-hexosaminidase
chr1_part1	11404637	G	A	2018_S2	BART1_0-u00719	BART1_0-u00719.010	MODERATE	missense_variant	Beta-hexosaminidase
chr1_part1	11404637	G	A	2018_S2	BART1_0-u00719	BART1_0-u00719.012	MODERATE	missense_variant	Beta-hexosaminidase
chr1_part1	11404637	G	A	2018_S2	BART1_0-u00719	BART1_0-u00719.015	MODERATE	missense_variant	Beta-hexosaminidase
chr1_part1	11404637	G	A	2018_S2	BART1_0-u00719	BART1_0-u00719.016	MODERATE	missense_variant	Beta-hexosaminidase
chr1_part1	11404637	G	A	2018_S2	BART1_0-u00719	BART1_0-u00719.001	LOW	synonymous_variant	Beta-hexosaminidase
chr1_part1	11404637	G	A	2018_S2	BART1_0-u00719	BART1_0-u00719.002	LOW	synonymous_variant	Beta-hexosaminidase
chr1_part1	11404637	G	A	2018_S2	BART1_0-u00719	BART1_0-u00719.003	LOW	synonymous_variant	Beta-hexosaminidase
chr1_part1	11404637	G	A	2018_S2	BART1_0-u00719	BART1_0-u00719.018	LOW	synonymous_variant	Beta-hexosaminidase
chr1_part1	11404637	G	A	2018_S2	BART1_0-u00719	BART1_0-u00719.014	LOW	synonymous_variant	Beta-hexosaminidase
chr1_part1	11404637	G	A	2018_S2	BART1_0-u00719	BART1_0-u00719.006	LOW	synonymous_variant	Beta-hexosaminidase
chr1_part1	11404637	G	A	2018_S2	BART1_0-u00719	BART1_0-u00719.004	LOW	synonymous_variant	Beta-hexosaminidase
chr1_part1	11404637	G	A	2018_S2	BART1_0-u00719	BART1_0-u00719.007	LOW	synonymous_variant	Beta-hexosaminidase
chr1_part1	11404637	G	A	2018_S2	BART1_0-u00719	BART1_0-u00719.005	LOW	synonymous_variant	Beta-hexosaminidase
chr1_part1	11404637	G	A	2018_S2	BART1_0-u00719	BART1_0-u00719.019	MODIFIER	downstream_gene_variant	Beta-hexosaminidase
chr1_part1	11495612	G	A	2018_S2	BART1_0-u00686	BART1_0-u00686.001	MODIFIER	intergenic_region	Dual specificity protein phosphatase 4
chr1_part1	11552537	G	A	2016_S7	BART1_0-u00686	BART1_0-u00686.001	MODIFIER	intergenic_region	Dual specificity protein phosphatase 4
chr1_part1	12084728	G	A	2018_S8	BART1_0-u00711	BART1_0-u00711.001	MODIFIER	intron_variant	RNA polymerase II transcription factor SIII
chr1_part1	12084728	G	A	2018_S8	BART1_0-u00711	BART1_0-u00711.002	MODIFIER	intron_variant	RNA polymerase II transcription factor SIII
chr1_part1	12084728	G	A	2018_S8	BART1_0-u00711	BART1_0-u00711.004	MODIFIER	intron_variant	RNA polymerase II transcription factor SIII
chr1_part1	12084728	G	A	2018_S8	BART1_0-u00711	BART1_0-u00711.003	MODIFIER	intron_variant	RNA polymerase II transcription factor SIII
chr1_part1	12222109	C	T	2016_S5	BART1_0-u00754	BART1_0-u00754.004	MODERATE	missense_variant	#N/A
chr1_part1	12222109	C	T	2016_S5	BART1_0-u00754	BART1_0-u00754.003	MODERATE	missense_variant	#N/A
chr1_part1	12222109	C	T	2016_S5	BART1_0-u00754	BART1_0-u00754.006	MODERATE	missense_variant	#N/A
chr1_part1	12222109	C	T	2016_S5	BART1_0-u00754	BART1_0-u00754.005	MODERATE	missense_variant	#N/A
chr1_part1	12222109	C	T	2016_S5	BART1_0-u00754	BART1_0-u00754.007	MODERATE	missense_variant	#N/A
chr1_part1	12222109	C	T	2016_S5	BART1_0-u00754	BART1_0-u00754.008	MODERATE	missense_variant	#N/A
chr1_part1	12222109	C	T	2016_S5	BART1_0-u00754	BART1_0-u00754.009	MODERATE	missense_variant	#N/A
chr1_part1	12222109	C	T	2016_S5	BART1_0-u00754	BART1_0-u00754.012	MODERATE	missense_variant	#N/A
chr1_part1	12222109	C	T	2016_S5	BART1_0-u00754	BART1_0-u00754.011	MODERATE	missense_variant	#N/A
chr1_part1	12222109	C	T	2016_S5	BART1_0-u00754	BART1_0-u00754.014	MODERATE	missense_variant	#N/A
chr1_part1	12222109	C	T	2016_S5	BART1_0-u00754	BART1_0-u00754.018	MODERATE	missense_variant	#N/A
chr1_part1	12222109	C	T	2016_S5	BART1_0-u00754	BART1_0-u00754.020	MODERATE	missense_variant	#N/A
chr1_part1	12222109	C	T	2016_S5	BART1_0-u00754	BART1_0-u00754.021	MODERATE	missense_variant	#N/A
chr1_part1	12222109	C	T	2016_S5	BART1_0-u00754	BART1_0-u00754.022	MODERATE	missense_variant	#N/A
chr1_part1	12222109	C	T	2016_S5	BART1_0-u00754	BART1_0-u00754.001	LOW	synonymous_variant	#N/A
chr1_part1	12222109	C	T	2016_S5	BART1_0-u00754	BART1_0-u00754.002	LOW	synonymous_variant	#N/A
chr1_part1	12222109	C	T	2016_S5	BART1_0-u00754	BART1_0-u00754.010	LOW	synonymous_variant	#N/A
chr1_part1	12222109	C	T	2016_S5	BART1_0-u00754	BART1_0-u00754.013	LOW	synonymous_variant	#N/A
chr1_part1	12222109	C	T	2016_S5	BART1_0-u00754	BART1_0-u00754.015	LOW	synonymous_variant	#N/A
chr1_part1	12222109	C	T	2016_S5	BART1_0-u00754	BART1_0-u00754.016	LOW	synonymous_variant	#N/A
chr1_part1	12222109	C	T	2016_S5	BART1_0-u00754	BART1_0-u00754.019	LOW	synonymous_variant	#N/A
chr1_part1	12222477	C	T	2018_S7	BART1_0-u00754	BART1_0-u00754.001	MODERATE	missense_variant	#N/A
chr1_part1	12222477	C	T	2018_S7	BART1_0-u00754	BART1_0-u00754.022	LOW	synonymous_variant	#N/A
chr1_part1	12222477	C	T	2018_S7	BART1_0-u00754	BART1_0-u00754.002	MODIFIER	intron_variant	#N/A
chr1_part1	12222477	C	T	2018_S7	BART1_0-u00754	BART1_0-u00754.004	MODIFIER	intron_variant	#N/A
chr1_part1	12222477	C	T	2018_S7	BART1_0-u00754	BART1_0-u00754.003	MODIFIER	intron_variant	#N/A
chr1_part1	12222477	C	T	2018_S7	BART1_0-u00754	BART1_0-u00754.006	MODIFIER	intron_variant	#N/A
chr1_part1	12222477	C	T	2018_S7	BART1_0-u00754	BART1_0-u00754.005	MODIFIER	intron_variant	#N/A
chr1_part1	12222477	C	T	2018_S7	BART1_0-u00754	BART1_0-u00754.007	MODIFIER	intron_variant	#N/A
chr1_part1	12222477	C	T	2018_S7	BART1_0-u00754	BART1_0-u00754.008	MODIFIER	intron_variant	#N/A
chr1_part1	12222477	C	T	2018_S7	BART1_0-u00754	BART1_0-u00754.009	MODIFIER	intron_variant	#N/A
chr1_part1	12222477	C	T	2018_S7	BART1_0-u00754	BART1_0-u00754.010	MODIFIER	intron_variant	#N/A
chr1_part1	12222477	C	T	2018_S7	BART1_0-u00754	BART1_0-u00754.012	MODIFIER	intron_variant	#N/A
chr1_part1	12222477	C	T	2018_S7	BART1_0-u00754	BART1_0-u00754.011	MODIFIER	intron_variant	#N/A
chr1_part1	12222477	C	T	2018_S7	BART1_0-u00754	BART1_0-u00754.013	MODIFIER	intron_variant	#N/A
chr1_part1	12222477	C	T	2018_S7	BART1_0-u00754	BART1_0-u00754.014	MODIFIER	intron_variant	#N/A
chr1_part1	12222477	C	T	2018_S7	BART1_0-u00754	BART1_0-u00754.015	MODIFIER	intron_variant	#N/A
chr1_part1	12222477	C	T	2018_S7	BART1_0-u00754	BART1_0-u00754.016	MODIFIER	intron_variant	#N/A
chr1_part1	12222477	C	T	2018_S7	BART1_0-u00754	BART1_0-u00754.018	MODIFIER	intron_variant	#N/A
chr1_part1	12222477	C	T	2018_S7	BART1_0-u00754	BART1_0-u00754.019	MODIFIER	intron_variant	#N/A
chr1_part1	12222477	C	T	2018_S7	BART1_0-u00754	BART1_0-u00754.020	MODIFIER	intron_variant	#N/A
chr1_part1	12222477	C	T	2018_S7	BART1_0-u00754	BART1_0-u00754.021	MODIFIER	intron_variant	#N/A
chr1_part1	12224042	C	T	2016_S6	BART1_0-u00754	BART1_0-u00754.001	MODERATE	missense_variant	#N/A
chr1_part1	12224042	C	T	2016_S6	BART1_0-u00754	BART1_0-u00754.002	MODERATE	missense_variant	#N/A
chr1_part1	12224042	C	T	2016_S6	BART1_0-u00754	BART1_0-u00754.003	MODERATE	missense_variant	#N/A
chr1_part1	12224042	C	T	2016_S6	BART1_0-u00754	BART1_0-u00754.006	MODERATE	missense_variant	#N/A
chr1_part1	12224042	C	T	2016_S6	BART1_0-u00754	BART1_0-u00754.005	MODERATE	missense_variant	#N/A
chr1_part1	12224042	C	T	2016_S6	BART1_0-u00754	BART1_0-u00754.012	MODERATE	missense_variant	#N/A
chr1_part1	12224042	C	T	2016_S6	BART1_0-u00754	BART1_0-u00754.014	MODERATE	missense_variant	#N/A
chr1_part1	12224042	C	T	2016_S6	BART1_0-u00754	BART1_0-u00754.020	MODERATE	missense_variant	#N/A
chr1_part1	12224042	C	T	2016_S6	BART1_0-u00754	BART1_0-u00754.021	MODERATE	missense_variant	#N/A
chr1_part1	12224042	C	T	2016_S6	BART1_0-u00754	BART1_0-u00754.004	LOW	synonymous_variant	#N/A
chr1_part1	12224042	C	T	2016_S6	BART1_0-u00754	BART1_0-u00754.007	LOW	synonymous_variant	#N/A
chr1_part1	12224042	C	T	2016_S6	BART1_0-u00754	BART1_0-u00754.008	LOW	synonymous_variant	#N/A
chr1_part1	12224042	C	T	2016_S6	BART1_0-u00754	BART1_0-u00754.009	LOW	synonymous_variant	#N/A
chr1_part1	12224042	C	T	2016_S6	BART1_0-u00754	BART1_0-u00754.010	LOW	synonymous_variant	#N/A
chr1_part1	12224042	C	T	2016_S6	BART1_0-u00754	BART1_0-u00754.011	LOW	synonymous_variant	#N/A
chr1_part1	12224042	C	T	2016_S6	BART1_0-u00754	BART1_0-u00754.013	LOW	synonymous_variant	#N/A
chr1_part1	12224042	C	T	2016_S6	BART1_0-u00754	BART1_0-u00754.015	LOW	synonymous_variant	#N/A
chr1_part1	12224042	C	T	2016_S6	BART1_0-u00754	BART1_0-u00754.016	LOW	synonymous_variant	#N/A
chr1_part1	12224042	C	T	2016_S6	BART1_0-u00754	BART1_0-u00754.018	LOW	synonymous_variant	#N/A
chr1_part1	12224042	C	T	2016_S6	BART1_0-u00754	BART1_0-u00754.019	LOW	synonymous_variant	#N/A
chr1_part1	12224042	C	T	2016_S6	BART1_0-u00754	BART1_0-u00754.022	MODIFIER	downstream_gene_variant	#N/A
chr1_part1	12235506	A	G	2018_S1	BART1_0-u00710	BART1_0-u00710.001	MODERATE	missense_variant	#N/A
chr1_part1	12235506	A	G	2018_S1	BART1_0-u00718	BART1_0-u00718.001	LOW	synonymous_variant	#N/A
chr1_part1	12247228	G	A	2018_S5	BART1_0-u00723	BART1_0-u00723.001	MODERATE	missense_variant	Coiled-coil domain-containing protein 94
chr1_part1	12247228	G	A	2018_S5	BART1_0-u00723	BART1_0-u00723.002	MODERATE	missense_variant	Coiled-coil domain-containing protein 94
chr1_part1	12247228	G	A	2018_S5	BART1_0-u00723	BART1_0-u00723.003	MODERATE	missense_variant	Coiled-coil domain-containing protein 94
chr1_part1	12247228	G	A	2018_S5	BART1_0-u00723	BART1_0-u00723.004	MODERATE	missense_variant	Coiled-coil domain-containing protein 94
chr1_part1	12622574	C	T	2016_S2	BART1_0-u00727	BART1_0-u00727.001	MODIFIER	intergenic_region	#N/A
chr1_part1	12789273	G	A	2016_S4	BART1_0-u00736	BART1_0-u00736.002	MODERATE	missense_variant	MYB transcription factor 59
chr1_part1	12789273	G	A	2016_S4	BART1_0-u00736	BART1_0-u00736.004	MODERATE	missense_variant	MYB transcription factor 59
chr1_part1	12789273	G	A	2016_S4	BART1_0-u00736	BART1_0-u00736.003	MODERATE	missense_variant	MYB transcription factor 59
chr1_part1	12789273	G	A	2016_S4	BART1_0-u00736	BART1_0-u00736.001	LOW	synonymous_variant	MYB transcription factor 59
chr1_part1	12878133	T	A	2016_S2	BART1_0-u00736	BART1_0-u00736.001	MODIFIER	intergenic_region	MYB transcription factor 59
chr1_part1	13236414	C	T	2018_S7	BART1_0-u00745	BART1_0-u00745.001	MODIFIER	intergenic_region	#N/A
chr1_part1	13275603	G	A	2016_S6	BART1_0-u00743	BART1_0-u00743.001	MODIFIER	intergenic_region	#N/A
chr1_part1	13287674	C	T	2018_S1	BART1_0-u00760	BART1_0-u00760.008	MODERATE	missense_variant	Curved DNA-binding protein
chr1_part1	13287674	C	T	2018_S1	BART1_0-u00760	BART1_0-u00760.005	MODERATE	missense_variant	Curved DNA-binding protein
chr1_part1	13287674	C	T	2018_S1	BART1_0-u00760	BART1_0-u00760.004	MODERATE	missense_variant	Curved DNA-binding protein
chr1_part1	13287674	C	T	2018_S1	BART1_0-u00760	BART1_0-u00760.001	MODERATE	missense_variant	Curved DNA-binding protein
chr1_part1	13287674	C	T	2018_S1	BART1_0-u00760	BART1_0-u00760.007	MODERATE	missense_variant	Curved DNA-binding protein
chr1_part1	13287674	C	T	2018_S1	BART1_0-u00760	BART1_0-u00760.002	LOW	synonymous_variant	Curved DNA-binding protein
chr1_part1	13287674	C	T	2018_S1	BART1_0-u00760	BART1_0-u00760.006	LOW	synonymous_variant	Curved DNA-binding protein
chr1_part1	13287674	C	T	2018_S1	BART1_0-u00760	BART1_0-u00760.003	LOW	synonymous_variant	Curved DNA-binding protein
chr1_part1	13329255	A	T	2018_S9	BART1_0-u00749	BART1_0-u00749.001	MODIFIER	downstream_gene_variant	#N/A
chr1_part1	13329255	A	T	2018_S9	BART1_0-u00749	BART1_0-u00749.001	MODIFIER	intergenic_region	#N/A
chr1_part1	13393631	G	A	2016_S2	BART1_0-u00752	BART1_0-u00752.002	LOW	synonymous_variant	0
chr1_part1	13393631	G	A	2016_S2	BART1_0-u00752	BART1_0-u00752.001	MODIFIER	intron_variant	0
chr1_part1	13473599	G	A	2016_S4	BART1_0-u00755	BART1_0-u00755.001	MODERATE	missense_variant	#N/A
chr1_part1	13473599	G	A	2016_S4	BART1_0-u00755	BART1_0-u00755.002	LOW	synonymous_variant	#N/A
chr1_part1	13473599	G	A	2016_S4	BART1_0-u00761	BART1_0-u00761.001	MODIFIER	downstream_gene_variant	#N/A
chr1_part1	13476113	G	A	2018_S10	BART1_0-u00759	BART1_0-u00759.004	MODERATE	missense_variant	Soluble epoxide hydrolase
chr1_part1	13476113	G	A	2018_S10	BART1_0-u00759	BART1_0-u00759.001	MODIFIER	intron_variant	Soluble epoxide hydrolase
chr1_part1	13476113	G	A	2018_S10	BART1_0-u00759	BART1_0-u00759.002	MODIFIER	intron_variant	Soluble epoxide hydrolase
chr1_part1	13476113	G	A	2018_S10	BART1_0-u00759	BART1_0-u00759.003	MODIFIER	intron_variant	Soluble epoxide hydrolase
chr1_part1	13514869	C	T	2018_S11	BART1_0-u00758	BART1_0-u00758.001	MODIFIER	intergenic_region	#N/A
chr1_part1	13515865	G	A	2016_S1	BART1_0-u00758	BART1_0-u00758.001	MODIFIER	intergenic_region	#N/A
chr1_part1	13544424	C	T	2016_S2	BART1_0-u00794	BART1_0-u00794.002	MODERATE	missense_variant	Potassium transporter
chr1_part1	13544424	C	T	2016_S2	BART1_0-u00794	BART1_0-u00794.001	MODERATE	missense_variant	Potassium transporter
chr1_part1	13544424	C	T	2016_S2	BART1_0-u00794	BART1_0-u00794.004	MODERATE	missense_variant	Potassium transporter
chr1_part1	13544424	C	T	2016_S2	BART1_0-u00794	BART1_0-u00794.005	MODERATE	missense_variant	Potassium transporter
chr1_part1	13544424	C	T	2016_S2	BART1_0-u00794	BART1_0-u00794.007	MODERATE	missense_variant	Potassium transporter
chr1_part1	13544424	C	T	2016_S2	BART1_0-u00794	BART1_0-u00794.008	MODERATE	missense_variant	Potassium transporter
chr1_part1	13544424	C	T	2016_S2	BART1_0-u00794	BART1_0-u00794.003	LOW	synonymous_variant	Potassium transporter
chr1_part1	13544424	C	T	2016_S2	BART1_0-u00794	BART1_0-u00794.006	LOW	synonymous_variant	Potassium transporter
chr1_part1	13544424	C	T	2016_S2	BART1_0-u00794	BART1_0-u00794.009	MODIFIER	upstream_gene_variant	Potassium transporter
chr1_part1	13544424	C	T	2016_S2	BART1_0-u00794	BART1_0-u00794.010	MODIFIER	upstream_gene_variant	Potassium transporter
chr1_part1	13545637	C	T	2016_S6	BART1_0-u00794	BART1_0-u00794.002	MODERATE	missense_variant	Potassium transporter
chr1_part1	13545637	C	T	2016_S6	BART1_0-u00794	BART1_0-u00794.001	MODERATE	missense_variant	Potassium transporter
chr1_part1	13545637	C	T	2016_S6	BART1_0-u00794	BART1_0-u00794.003	MODERATE	missense_variant	Potassium transporter
chr1_part1	13545637	C	T	2016_S6	BART1_0-u00794	BART1_0-u00794.004	MODERATE	missense_variant	Potassium transporter
chr1_part1	13545637	C	T	2016_S6	BART1_0-u00794	BART1_0-u00794.005	MODERATE	missense_variant	Potassium transporter
chr1_part1	13545637	C	T	2016_S6	BART1_0-u00794	BART1_0-u00794.007	MODERATE	missense_variant	Potassium transporter
chr1_part1	13545637	C	T	2016_S6	BART1_0-u00794	BART1_0-u00794.008	MODERATE	missense_variant	Potassium transporter
chr1_part1	13545637	C	T	2016_S6	BART1_0-u00794	BART1_0-u00794.006	LOW	synonymous_variant	Potassium transporter
chr1_part1	13545637	C	T	2016_S6	BART1_0-u00794	BART1_0-u00794.009	LOW	synonymous_variant	Potassium transporter
chr1_part1	13545637	C	T	2016_S6	BART1_0-u00794	BART1_0-u00794.010	LOW	synonymous_variant	Potassium transporter
chr1_part1	13664276	C	T	2016_S6	BART1_0-u00785	BART1_0-u00785.006	MODERATE	missense_variant	L-type lectin-domain containing receptor kinase IV.1
chr1_part1	13664276	C	T	2016_S6	BART1_0-u00786	BART1_0-u00786.001	MODERATE	missense_variant	L-type lectin-domain containing receptor kinase IV.2
chr1_part1	13664276	C	T	2016_S6	BART1_0-u00772	BART1_0-u00772.001	MODIFIER	downstream_gene_variant	Legume+lectins+beta+domain+containing+protein
chr1_part1	13664276	C	T	2016_S6	BART1_0-u00769	BART1_0-u00769.001	MODIFIER	downstream_gene_variant	L-type lectin-domain containing receptor kinase IV.1 (Fragment)
chr1_part1	13664276	C	T	2016_S6	BART1_0-u00785	BART1_0-u00785.005	MODIFIER	intron_variant	L-type lectin-domain containing receptor kinase IV.1
chr1_part1	13664276	C	T	2016_S6	BART1_0-u00785	BART1_0-u00785.004	MODIFIER	intron_variant	L-type lectin-domain containing receptor kinase IV.1
chr1_part1	13666862	T	G	2016_S4	BART1_0-u00786	BART1_0-u00786.001	MODIFIER	upstream_gene_variant	L-type lectin-domain containing receptor kinase IV.2
chr1_part1	13666862	T	G	2016_S4	BART1_0-u00772	BART1_0-u00772.001	MODIFIER	upstream_gene_variant	Legume+lectins+beta+domain+containing+protein
chr1_part1	13666862	T	G	2016_S4	BART1_0-u00769	BART1_0-u00769.001	MODIFIER	upstream_gene_variant	L-type lectin-domain containing receptor kinase IV.1 (Fragment)
chr1_part1	13666862	T	G	2016_S4	BART1_0-u00771	BART1_0-u00771.001	MODIFIER	upstream_gene_variant	Cytokinin-O-glucosyltransferase 2
chr1_part1	13666862	T	G	2016_S4	BART1_0-u00785	BART1_0-u00785.005	MODIFIER	downstream_gene_variant	L-type lectin-domain containing receptor kinase IV.1
chr1_part1	13666862	T	G	2016_S4	BART1_0-u00785	BART1_0-u00785.004	MODIFIER	downstream_gene_variant	L-type lectin-domain containing receptor kinase IV.1
chr1_part1	13666862	T	G	2016_S4	BART1_0-u00785	BART1_0-u00785.005	MODIFIER	intergenic_region	L-type lectin-domain containing receptor kinase IV.1
chr1_part1	13685357	C	T	2018_S4	BART1_0-u00771	BART1_0-u00771.001	MODIFIER	intergenic_region	Cytokinin-O-glucosyltransferase 2
chr1_part1	13741079	A	T	2016_S4	BART1_0-u00771	BART1_0-u00771.001	MODIFIER	intergenic_region	Cytokinin-O-glucosyltransferase 2
chr1_part1	14013062	C	A	2018_S10	BART1_0-u00817	BART1_0-u00817.001	MODIFIER	intergenic_region	#N/A
chr1_part1	14133989	C	T	2018_S9	BART1_0-u00813	BART1_0-u00813.001	MODIFIER	intergenic_region	#N/A
chr1_part1	14175923	C	T	2018_S6	BART1_0-u00811	BART1_0-u00811.002	MODIFIER	intergenic_region	#N/A
chr1_part1	14189660	G	A	2018_S11	BART1_0-u00805	BART1_0-u00805.001	MODIFIER	downstream_gene_variant	#N/A
chr1_part1	14189660	G	A	2018_S11	BART1_0-u00808	BART1_0-u00808.001	MODIFIER	intergenic_region	#N/A
chr1_part1	14193495	G	A	2016_S3	BART1_0-u00805	BART1_0-u00805.001	MODIFIER	intron_variant	#N/A
chr1_part1	14205980	G	T	2018_S9	BART1_0-u41261	BART1_0-u41261.001	MODIFIER	downstream_gene_variant	#N/A
chr1_part1	14205980	G	T	2018_S9	BART1_0-u00805	BART1_0-u00805.001	MODIFIER	intergenic_region	#N/A
chr1_part1	14528671	G	T	2016_S4	BART1_0-u00966	BART1_0-u00966.001	MODIFIER	intron_variant	Caffeic acid O-methyltransferase
chr1_part1	14691198	C	T	2018_S1	BART1_0-u00966	BART1_0-u00966.001	MODIFIER	intergenic_region	Caffeic acid O-methyltransferase
chr1_part1	14841117	A	T	2018_S3	BART1_0-u00972	BART1_0-u00972.001	MODIFIER	intergenic_region	#N/A
chr1_part1	14843580	C	T	2018_S10	BART1_0-u00972	BART1_0-u00972.001	MODIFIER	intergenic_region	#N/A
chr1_part1	15122782	G	T	2018_S11	BART1_0-u00990	BART1_0-u00990.001	MODIFIER	intron_variant	0
chr1_part1	15122782	G	T	2018_S11	BART1_0-u00996	BART1_0-u00996.001	MODIFIER	intron_variant	0
chr1_part1	15140103	G	A	2016_S2	BART1_0-u00990	BART1_0-u00990.001	MODIFIER	intergenic_region	0
chr1_part1	15156538	C	T	2016_S7	BART1_0-u00992	BART1_0-u00992.001	LOW	synonymous_variant	Putative zinc finger, CCHC-type
chr1_part1	15156538	C	T	2016_S7	BART1_0-u00993	BART1_0-u00993.001	MODIFIER	upstream_gene_variant	#N/A
chr1_part1	15739936	C	T	2018_S1	BART1_0-u00970	BART1_0-u00970.001	LOW	synonymous_variant	Triose-phosphate transporter domain
chr1_part1	15739936	C	T	2018_S1	BART1_0-u00971	BART1_0-u00971.001	LOW	synonymous_variant	0
chr1_part1	15743597	G	A	2018_S1	BART1_0-u00971	BART1_0-u00971.001	LOW	synonymous_variant	0
chr1_part1	15743597	G	A	2018_S1	BART1_0-u00970	BART1_0-u00970.001	MODIFIER	downstream_gene_variant	Triose-phosphate transporter domain
chr1_part1	15743597	G	A	2018_S1	BART1_0-u00971	BART1_0-u00971.002	MODIFIER	intron_variant	0
chr1_part1	15815995	A	T	2016_S6	BART1_0-u00961	BART1_0-u00961.001	MODIFIER	downstream_gene_variant	DNA repair protein RAD51-like protein 2
chr1_part1	15815995	A	T	2016_S6	BART1_0-u00961	BART1_0-u00961.002	MODIFIER	downstream_gene_variant	DNA repair protein RAD51-like protein 2
chr1_part1	15815995	A	T	2016_S6	BART1_0-u00961	BART1_0-u00961.001	MODIFIER	intergenic_region	DNA repair protein RAD51-like protein 2
chr1_part1	16251436	C	T	2018_S9	BART1_0-u00938	BART1_0-u00938.001	MODERATE	missense_variant	Glutamyl-tRNA reductase
chr1_part1	16251436	C	T	2018_S9	BART1_0-u00939	BART1_0-u00939.001	MODERATE	missense_variant	Glutamyl-tRNA reductase
chr1_part1	16251436	C	T	2018_S9	BART1_0-u00938	BART1_0-u00938.002	MODERATE	missense_variant	Glutamyl-tRNA reductase
chr1_part1	16251436	C	T	2018_S9	BART1_0-u00938	BART1_0-u00938.003	MODERATE	missense_variant	Glutamyl-tRNA reductase
chr1_part1	16252206	C	T	2018_S4	BART1_0-u00938	BART1_0-u00938.001	MODERATE	missense_variant	Glutamyl-tRNA reductase
chr1_part1	16252206	C	T	2018_S4	BART1_0-u00939	BART1_0-u00939.001	MODERATE	missense_variant	Glutamyl-tRNA reductase
chr1_part1	16252206	C	T	2018_S4	BART1_0-u00938	BART1_0-u00938.002	MODERATE	missense_variant	Glutamyl-tRNA reductase
chr1_part1	16252206	C	T	2018_S4	BART1_0-u00938	BART1_0-u00938.003	LOW	synonymous_variant	Glutamyl-tRNA reductase
chr1_part1	16261622	C	A	2018_S12	BART1_0-u00938	BART1_0-u00938.001	MODIFIER	intergenic_region	Glutamyl-tRNA reductase
chr1_part1	16318539	G	A	2018_S9	BART1_0-u00933	BART1_0-u00933.001	MODIFIER	intergenic_region	tRNA Delta(2)-isopentenylpyrophosphate transferase
chr1_part1	16342952	C	A	2018_S4	BART1_0-u00933	BART1_0-u00933.001	MODIFIER	intergenic_region	tRNA Delta(2)-isopentenylpyrophosphate transferase
chr1_part1	16360755	C	T	2018_S6	BART1_0-u00934	BART1_0-u00934.002	MODERATE	missense_variant	Aspartate carbamoyltransferase
chr1_part1	16360755	C	T	2018_S6	BART1_0-u00934	BART1_0-u00934.001	MODERATE	missense_variant	Aspartate carbamoyltransferase
chr1_part1	16360755	C	T	2018_S6	BART1_0-u00934	BART1_0-u00934.003	MODERATE	missense_variant	Aspartate carbamoyltransferase
chr1_part1	16402508	G	A	2016_S2	BART1_0-u00936	BART1_0-u00936.001	MODIFIER	downstream_gene_variant	Inosine/uridine-preferring nucleoside hydrolase domain-containing protein
chr1_part1	16402508	G	A	2016_S2	BART1_0-u00936	BART1_0-u00936.002	MODIFIER	downstream_gene_variant	Inosine/uridine-preferring nucleoside hydrolase domain-containing protein
chr1_part1	16402508	G	A	2016_S2	BART1_0-u00936	BART1_0-u00936.004	MODIFIER	downstream_gene_variant	Inosine/uridine-preferring nucleoside hydrolase domain-containing protein
chr1_part1	16402508	G	A	2016_S2	BART1_0-u00936	BART1_0-u00936.003	MODIFIER	downstream_gene_variant	Inosine/uridine-preferring nucleoside hydrolase domain-containing protein
chr1_part1	16402508	G	A	2016_S2	BART1_0-u00936	BART1_0-u00936.005	MODIFIER	downstream_gene_variant	Inosine/uridine-preferring nucleoside hydrolase domain-containing protein
chr1_part1	16402508	G	A	2016_S2	BART1_0-u00934	BART1_0-u00934.002	MODIFIER	intergenic_region	Aspartate carbamoyltransferase
chr1_part1	16527159	C	T	2018_S8	BART1_0-u00930	BART1_0-u00930.001	MODERATE	missense_variant	Leucine-rich repeat, cysteine-containing subtype
chr1_part1	16704513	G	A	2018_S6	BART1_0-u00950	BART1_0-u00950.010	MODIFIER	intergenic_region	#N/A
chr1_part1	17007114	G	A	2016_S4	BART1_0-u14917	BART1_0-u14917.001	MODIFIER	intron_variant	#N/A
chr1_part1	17068070	G	A	2016_S2	BART1_0-u14917	BART1_0-u14917.001	MODIFIER	intron_variant	#N/A
chr1_part1	17181770	G	A	2016_S8	BART1_0-u14917	BART1_0-u14917.001	MODIFIER	intron_variant	#N/A
chr1_part1	17192004	G	A	2018_S12	BART1_0-u00904	BART1_0-u00904.001	HIGH	stop_gained	#N/A
chr1_part1	17192004	G	A	2018_S12	BART1_0-u60069	BART1_0-u60069.001	MODIFIER	downstream_gene_variant	#N/A
chr1_part1	17192004	G	A	2018_S12	BART1_0-u14917	BART1_0-u14917.001	MODIFIER	intron_variant	#N/A
chr1_part1	17193391	G	A	2018_S11	BART1_0-u00904	BART1_0-u00904.001	LOW	synonymous_variant	#N/A
chr1_part1	17193391	G	A	2018_S11	BART1_0-u60069	BART1_0-u60069.001	LOW	synonymous_variant	#N/A
chr1_part1	17193391	G	A	2018_S11	BART1_0-u14917	BART1_0-u14917.001	MODIFIER	intron_variant	#N/A
chr1_part1	17194559	C	T	2018_S2	BART1_0-u00904	BART1_0-u00904.001	MODERATE	missense_variant	#N/A
chr1_part1	17194559	C	T	2018_S2	BART1_0-u60069	BART1_0-u60069.001	MODIFIER	upstream_gene_variant	#N/A
chr1_part1	17194559	C	T	2018_S2	BART1_0-u14917	BART1_0-u14917.001	MODIFIER	intron_variant	#N/A
chr1_part1	17774295	G	A	2018_S7	BART1_0-u00925	BART1_0-u00925.008	HIGH	stop_gained	p-loop containing nucleoside triphosphate hydrolases superfamily protein isoform 1
chr1_part1	17774295	G	A	2018_S7	BART1_0-u00925	BART1_0-u00925.010	HIGH	stop_gained	p-loop containing nucleoside triphosphate hydrolases superfamily protein isoform 1
chr1_part1	17774295	G	A	2018_S7	BART1_0-u00925	BART1_0-u00925.001	MODERATE	missense_variant	p-loop containing nucleoside triphosphate hydrolases superfamily protein isoform 1
chr1_part1	17774295	G	A	2018_S7	BART1_0-u00925	BART1_0-u00925.002	MODERATE	missense_variant	p-loop containing nucleoside triphosphate hydrolases superfamily protein isoform 1
chr1_part1	17774295	G	A	2018_S7	BART1_0-u00925	BART1_0-u00925.009	MODERATE	missense_variant	p-loop containing nucleoside triphosphate hydrolases superfamily protein isoform 1
chr1_part1	17774295	G	A	2018_S7	BART1_0-u00925	BART1_0-u00925.005	MODERATE	missense_variant	p-loop containing nucleoside triphosphate hydrolases superfamily protein isoform 1
chr1_part1	17774295	G	A	2018_S7	BART1_0-u00925	BART1_0-u00925.003	MODERATE	missense_variant	p-loop containing nucleoside triphosphate hydrolases superfamily protein isoform 1
chr1_part1	17774295	G	A	2018_S7	BART1_0-u00925	BART1_0-u00925.011	MODERATE	missense_variant	p-loop containing nucleoside triphosphate hydrolases superfamily protein isoform 1
chr1_part1	17774295	G	A	2018_S7	BART1_0-u00925	BART1_0-u00925.006	MODERATE	missense_variant	p-loop containing nucleoside triphosphate hydrolases superfamily protein isoform 1
chr1_part1	17774295	G	A	2018_S7	BART1_0-u00925	BART1_0-u00925.012	MODERATE	missense_variant	p-loop containing nucleoside triphosphate hydrolases superfamily protein isoform 1
chr1_part1	17774295	G	A	2018_S7	BART1_0-u00925	BART1_0-u00925.007	MODERATE	missense_variant	p-loop containing nucleoside triphosphate hydrolases superfamily protein isoform 1
chr1_part1	17774295	G	A	2018_S7	BART1_0-u00925	BART1_0-u00925.004	MODIFIER	upstream_gene_variant	p-loop containing nucleoside triphosphate hydrolases superfamily protein isoform 1
chr1_part1	17774295	G	A	2018_S7	BART1_0-u00925	BART1_0-u00925.013	MODIFIER	downstream_gene_variant	p-loop containing nucleoside triphosphate hydrolases superfamily protein isoform 1
chr1_part1	18447668	C	T	2016_S1	BART1_0-u00889	BART1_0-u00889.001	MODIFIER	intergenic_region	#N/A
chr1_part1	18681740	C	T	2018_S2	BART1_0-u00888	BART1_0-u00888.001	MODIFIER	intergenic_region	#N/A
chr1_part1	18684443	C	T	2016_S7	BART1_0-u00888	BART1_0-u00888.001	MODIFIER	intergenic_region	#N/A
chr1_part1	18685915	C	T	2018_S4	BART1_0-u00843	BART1_0-u00843.001	MODIFIER	upstream_gene_variant	0
chr1_part1	18685915	C	T	2018_S4	BART1_0-u00888	BART1_0-u00888.001	MODIFIER	intergenic_region	#N/A
chr1_part1	18717433	G	A	2016_S1	BART1_0-u00856	BART1_0-u00856.003	MODERATE	missense_variant	RNA recognition motif domain
chr1_part1	18717433	G	A	2016_S1	BART1_0-u00856	BART1_0-u00856.004	MODERATE	missense_variant	RNA recognition motif domain
chr1_part1	18717433	G	A	2016_S1	BART1_0-u00856	BART1_0-u00856.005	MODERATE	missense_variant	RNA recognition motif domain
chr1_part1	18717433	G	A	2016_S1	BART1_0-u00856	BART1_0-u00856.006	MODERATE	missense_variant	RNA recognition motif domain
chr1_part1	18717433	G	A	2016_S1	BART1_0-u00856	BART1_0-u00856.007	MODERATE	missense_variant	RNA recognition motif domain
chr1_part1	18717433	G	A	2016_S1	BART1_0-u00856	BART1_0-u00856.008	MODERATE	missense_variant	RNA recognition motif domain
chr1_part1	18717433	G	A	2016_S1	BART1_0-u00856	BART1_0-u00856.010	MODERATE	missense_variant	RNA recognition motif domain
chr1_part1	18717433	G	A	2016_S1	BART1_0-u00856	BART1_0-u00856.011	MODERATE	missense_variant	RNA recognition motif domain
chr1_part1	18717433	G	A	2016_S1	BART1_0-u00856	BART1_0-u00856.012	MODERATE	missense_variant	RNA recognition motif domain
chr1_part1	18717433	G	A	2016_S1	BART1_0-u00856	BART1_0-u00856.002	LOW	synonymous_variant	RNA recognition motif domain
chr1_part1	18717433	G	A	2016_S1	BART1_0-u00856	BART1_0-u00856.001	LOW	synonymous_variant	RNA recognition motif domain
chr1_part1	18717433	G	A	2016_S1	BART1_0-u00856	BART1_0-u00856.009	LOW	synonymous_variant	RNA recognition motif domain
chr1_part1	19087395	C	T	2016_S7	BART1_0-u00864	BART1_0-u00864.001	MODIFIER	downstream_gene_variant	#N/A
chr1_part1	19087395	C	T	2016_S7	BART1_0-u00865	BART1_0-u00865.001	MODIFIER	intergenic_region	Pentatricopeptide repeat
chr1_part1	19318980	C	T	2018_S6	BART1_0-u00885	BART1_0-u00885.001	LOW	synonymous_variant	#N/A
chr1_part1	19319038	C	T	2018_S5	BART1_0-u00885	BART1_0-u00885.001	MODERATE	missense_variant	#N/A
chr1_part1	19320712	C	T	2016_S5	BART1_0-u00885	BART1_0-u00885.001	MODIFIER	downstream_gene_variant	#N/A
chr1_part1	19320712	C	T	2016_S5	BART1_0-u00885	BART1_0-u00885.001	MODIFIER	intergenic_region	#N/A
chr1_part1	19429999	C	T	2018_S2	BART1_0-u00886	BART1_0-u00886.001	MODERATE	missense_variant	Glycine and proline rich protein 3
chr1_part1	19429999	C	T	2018_S2	BART1_0-u00886	BART1_0-u00886.004	MODERATE	missense_variant	Glycine and proline rich protein 3
chr1_part1	19429999	C	T	2018_S2	BART1_0-u00886	BART1_0-u00886.005	MODERATE	missense_variant	Glycine and proline rich protein 3
chr1_part1	19429999	C	T	2018_S2	BART1_0-u00886	BART1_0-u00886.006	MODERATE	missense_variant	Glycine and proline rich protein 3
chr1_part1	19429999	C	T	2018_S2	BART1_0-u00886	BART1_0-u00886.003	LOW	synonymous_variant	Glycine and proline rich protein 3
chr1_part1	19429999	C	T	2018_S2	BART1_0-u00886	BART1_0-u00886.002	LOW	synonymous_variant	Glycine and proline rich protein 3
chr1_part1	19429999	C	T	2018_S2	BART1_0-u00886	BART1_0-u00886.007	LOW	synonymous_variant	Glycine and proline rich protein 3
chr1_part1	19430822	G	A	2018_S7	BART1_0-u00886	BART1_0-u00886.003	MODERATE	missense_variant	Glycine and proline rich protein 3
chr1_part1	19430822	G	A	2018_S7	BART1_0-u00886	BART1_0-u00886.002	MODERATE	missense_variant	Glycine and proline rich protein 3
chr1_part1	19430822	G	A	2018_S7	BART1_0-u00886	BART1_0-u00886.004	MODERATE	missense_variant	Glycine and proline rich protein 3
chr1_part1	19430822	G	A	2018_S7	BART1_0-u00886	BART1_0-u00886.005	MODERATE	missense_variant	Glycine and proline rich protein 3
chr1_part1	19430822	G	A	2018_S7	BART1_0-u00886	BART1_0-u00886.006	MODERATE	missense_variant	Glycine and proline rich protein 3
chr1_part1	19430822	G	A	2018_S7	BART1_0-u00886	BART1_0-u00886.007	MODERATE	missense_variant	Glycine and proline rich protein 3
chr1_part1	19430822	G	A	2018_S7	BART1_0-u00886	BART1_0-u00886.001	LOW	synonymous_variant	Glycine and proline rich protein 3
chr1_part1	19432234	G	A	2018_S4	BART1_0-u00886	BART1_0-u00886.001	MODERATE	missense_variant	Glycine and proline rich protein 3
chr1_part1	19432234	G	A	2018_S4	BART1_0-u00886	BART1_0-u00886.002	MODERATE	missense_variant	Glycine and proline rich protein 3
chr1_part1	19432234	G	A	2018_S4	BART1_0-u00886	BART1_0-u00886.004	MODERATE	missense_variant	Glycine and proline rich protein 3
chr1_part1	19432234	G	A	2018_S4	BART1_0-u00886	BART1_0-u00886.006	MODERATE	missense_variant	Glycine and proline rich protein 3
chr1_part1	19432234	G	A	2018_S4	BART1_0-u00886	BART1_0-u00886.005	LOW	synonymous_variant	Glycine and proline rich protein 3
chr1_part1	19432234	G	A	2018_S4	BART1_0-u00886	BART1_0-u00886.007	LOW	synonymous_variant	Glycine and proline rich protein 3
chr1_part1	19432234	G	A	2018_S4	BART1_0-u00886	BART1_0-u00886.003	MODIFIER	upstream_gene_variant	Glycine and proline rich protein 3
chr1_part1	19806619	A	T	2018_S5	BART1_0-u01034	BART1_0-u01034.001	MODERATE	missense_variant	Endosperm transfer cell specific PR60
chr1_part1	19885687	G	A	2018_S5	BART1_0-u01034	BART1_0-u01034.001	MODIFIER	intergenic_region	Endosperm transfer cell specific PR60
chr1_part1	19914865	A	T	2018_S1	BART1_0-u01034	BART1_0-u01034.002	MODIFIER	intergenic_region	Endosperm transfer cell specific PR60
chr1_part1	19919644	G	A	2016_S2	BART1_0-u01034	BART1_0-u01034.003	MODIFIER	intron_variant	Endosperm transfer cell specific PR60
chr1_part1	19919644	G	A	2016_S2	BART1_0-u01031	BART1_0-u01031.001	MODIFIER	intron_variant	#N/A
chr1_part1	19919746	C	T	2016_S2	BART1_0-u01034	BART1_0-u01034.003	MODERATE	missense_variant	Endosperm transfer cell specific PR60
chr1_part1	19919746	C	T	2016_S2	BART1_0-u01031	BART1_0-u01031.001	LOW	synonymous_variant	#N/A
chr1_part1	20075424	A	T	2018_S1	BART1_0-u01035	BART1_0-u01035.001	MODIFIER	intergenic_region	Endosperm transfer cell specific PR60
chr1_part1	20075652	C	T	2018_S3	BART1_0-u01035	BART1_0-u01035.001	MODIFIER	intergenic_region	Endosperm transfer cell specific PR60
chr1_part1	20211289	C	A	2018_S3	BART1_0-u09341	BART1_0-u09341.001	MODIFIER	intergenic_region	#N/A
chr1_part1	20387601	A	G	2018_S8	BART1_0-u01042	BART1_0-u01042.001	LOW	synonymous_variant	#N/A
chr1_part1	20644554	C	T	2016_S3	BART1_0-u01051	BART1_0-u01051.003	HIGH	stop_gained	Mitochondrial import protein TIM
chr1_part1	20644554	C	T	2016_S3	BART1_0-u01051	BART1_0-u01051.002	LOW	synonymous_variant	Mitochondrial import protein TIM
chr1_part1	20644554	C	T	2016_S3	BART1_0-u01051	BART1_0-u01051.004	MODIFIER	upstream_gene_variant	Mitochondrial import protein TIM
chr1_part1	20646161	A	T	2018_S1	BART1_0-u01051	BART1_0-u01051.002	MODERATE	missense_variant	Mitochondrial import protein TIM
chr1_part1	20646161	A	T	2018_S1	BART1_0-u01051	BART1_0-u01051.003	MODERATE	missense_variant	Mitochondrial import protein TIM
chr1_part1	20646161	A	T	2018_S1	BART1_0-u01051	BART1_0-u01051.004	MODERATE	missense_variant	Mitochondrial import protein TIM
chr1_part1	20672712	C	T	2018_S6	BART1_0-u01051	BART1_0-u01051.001	MODERATE	missense_variant	Mitochondrial import protein TIM
chr1_part1	20911770	G	A	2018_S2	BART1_0-u01051	BART1_0-u01051.001	MODIFIER	intergenic_region	Mitochondrial import protein TIM
chr1_part1	20911833	T	A	2016_S2	BART1_0-u01051	BART1_0-u01051.001	MODIFIER	intergenic_region	Mitochondrial import protein TIM
chr1_part1	20939720	G	A	2018_S7	BART1_0-u01051	BART1_0-u01051.001	MODIFIER	intergenic_region	Mitochondrial import protein TIM
chr1_part1	21041229	C	T	2018_S7	BART1_0-u01051	BART1_0-u01051.001	MODIFIER	intergenic_region	Mitochondrial import protein TIM
chr1_part1	21229308	G	A	2018_S7	BART1_0-u01049	BART1_0-u01049.001	MODERATE	missense_variant	#N/A
chr1_part1	21229308	G	A	2018_S7	BART1_0-u01049	BART1_0-u01049.002	MODIFIER	intron_variant	#N/A
chr1_part1	21229308	G	A	2018_S7	BART1_0-u01049	BART1_0-u01049.003	MODIFIER	intron_variant	#N/A
chr1_part1	21229768	C	T	2018_S12	BART1_0-u01049	BART1_0-u01049.001	MODERATE	missense_variant	#N/A
chr1_part1	21229768	C	T	2018_S12	BART1_0-u01049	BART1_0-u01049.002	LOW	synonymous_variant	#N/A
chr1_part1	21229768	C	T	2018_S12	BART1_0-u01049	BART1_0-u01049.003	MODIFIER	intron_variant	#N/A
chr1_part1	21230064	C	T	2018_S9	BART1_0-u01049	BART1_0-u01049.001	LOW	synonymous_variant	#N/A
chr1_part1	21230064	C	T	2018_S9	BART1_0-u01049	BART1_0-u01049.002	MODIFIER	downstream_gene_variant	#N/A
chr1_part1	21230064	C	T	2018_S9	BART1_0-u01049	BART1_0-u01049.003	MODIFIER	downstream_gene_variant	#N/A
chr1_part1	21901151	G	A	2018_S7	BART1_0-u01060	BART1_0-u01060.001	MODIFIER	intergenic_region	Protein IQ-DOMAIN 1 isoform A
chr1_part1	21942789	G	A	2016_S5	BART1_0-u01060	BART1_0-u01060.001	MODIFIER	intergenic_region	Protein IQ-DOMAIN 1 isoform A
chr1_part1	21942878	G	A	2018_S3	BART1_0-u01060	BART1_0-u01060.001	MODIFIER	intergenic_region	Protein IQ-DOMAIN 1 isoform A
chr1_part1	22864547	C	T	2016_S7	BART1_0-u48328	BART1_0-u48328.001	MODIFIER	intron_variant	#N/A
chr1_part1	22864821	G	A	2016_S2	BART1_0-u48328	BART1_0-u48328.001	MODIFIER	intron_variant	#N/A
chr1_part1	23058106	G	A	2018_S10	BART1_0-u48328	BART1_0-u48328.001	MODIFIER	intron_variant	#N/A
chr1_part1	23455963	C	T	2016_S8	BART1_0-u48328	BART1_0-u48328.001	MODIFIER	intron_variant	#N/A
chr1_part1	23541792	A	G	2018_S7	BART1_0-u48328	BART1_0-u48328.001	MODIFIER	intron_variant	#N/A
chr1_part1	23676086	G	A	2018_S1	BART1_0-u48328	BART1_0-u48328.001	MODIFIER	intron_variant	#N/A
chr1_part1	23917726	C	T	2016_S7	BART1_0-u01085	BART1_0-u01085.001	MODERATE	missense_variant	Nuclear pore complex protein NUP98A
chr1_part1	23917726	C	T	2016_S7	BART1_0-u01085	BART1_0-u01085.002	MODIFIER	upstream_gene_variant	Nuclear pore complex protein NUP98A
chr1_part1	23917726	C	T	2016_S7	BART1_0-u48328	BART1_0-u48328.001	MODIFIER	intron_variant	#N/A
chr1_part1	23994103	C	T	2016_S7	BART1_0-u01088	BART1_0-u01088.001	MODIFIER	intergenic_region	Polygalacturonase
chr1_part1	24300417	C	T	2016_S1	BART1_0-u01226	BART1_0-u01226.030	MODIFIER	upstream_gene_variant	E3 SUMO-protein ligase SIZ1
chr1_part1	24300417	C	T	2016_S1	BART1_0-u01226	BART1_0-u01226.029	MODIFIER	upstream_gene_variant	E3 SUMO-protein ligase SIZ1
chr1_part1	24300417	C	T	2016_S1	BART1_0-u01226	BART1_0-u01226.031	MODIFIER	upstream_gene_variant	E3 SUMO-protein ligase SIZ1
chr1_part1	24300417	C	T	2016_S1	BART1_0-u01226	BART1_0-u01226.001	MODIFIER	intron_variant	E3 SUMO-protein ligase SIZ1
chr1_part1	24300417	C	T	2016_S1	BART1_0-u01226	BART1_0-u01226.002	MODIFIER	intron_variant	E3 SUMO-protein ligase SIZ1
chr1_part1	24300417	C	T	2016_S1	BART1_0-u01226	BART1_0-u01226.003	MODIFIER	intron_variant	E3 SUMO-protein ligase SIZ1
chr1_part1	24300417	C	T	2016_S1	BART1_0-u01226	BART1_0-u01226.004	MODIFIER	intron_variant	E3 SUMO-protein ligase SIZ1
chr1_part1	24300417	C	T	2016_S1	BART1_0-u01226	BART1_0-u01226.005	MODIFIER	intron_variant	E3 SUMO-protein ligase SIZ1
chr1_part1	24300417	C	T	2016_S1	BART1_0-u01226	BART1_0-u01226.006	MODIFIER	intron_variant	E3 SUMO-protein ligase SIZ1
chr1_part1	24300417	C	T	2016_S1	BART1_0-u01226	BART1_0-u01226.008	MODIFIER	intron_variant	E3 SUMO-protein ligase SIZ1
chr1_part1	24300417	C	T	2016_S1	BART1_0-u01226	BART1_0-u01226.007	MODIFIER	intron_variant	E3 SUMO-protein ligase SIZ1
chr1_part1	24300417	C	T	2016_S1	BART1_0-u01226	BART1_0-u01226.009	MODIFIER	intron_variant	E3 SUMO-protein ligase SIZ1
chr1_part1	24300417	C	T	2016_S1	BART1_0-u01226	BART1_0-u01226.010	MODIFIER	intron_variant	E3 SUMO-protein ligase SIZ1
chr1_part1	24300417	C	T	2016_S1	BART1_0-u01226	BART1_0-u01226.011	MODIFIER	intron_variant	E3 SUMO-protein ligase SIZ1
chr1_part1	24300417	C	T	2016_S1	BART1_0-u01226	BART1_0-u01226.012	MODIFIER	intron_variant	E3 SUMO-protein ligase SIZ1
chr1_part1	24300417	C	T	2016_S1	BART1_0-u01226	BART1_0-u01226.013	MODIFIER	intron_variant	E3 SUMO-protein ligase SIZ1
chr1_part1	24300417	C	T	2016_S1	BART1_0-u01226	BART1_0-u01226.015	MODIFIER	intron_variant	E3 SUMO-protein ligase SIZ1
chr1_part1	24300417	C	T	2016_S1	BART1_0-u01226	BART1_0-u01226.014	MODIFIER	intron_variant	E3 SUMO-protein ligase SIZ1
chr1_part1	24300417	C	T	2016_S1	BART1_0-u01226	BART1_0-u01226.016	MODIFIER	intron_variant	E3 SUMO-protein ligase SIZ1
chr1_part1	24300417	C	T	2016_S1	BART1_0-u01226	BART1_0-u01226.017	MODIFIER	intron_variant	E3 SUMO-protein ligase SIZ1
chr1_part1	24300417	C	T	2016_S1	BART1_0-u01226	BART1_0-u01226.018	MODIFIER	intron_variant	E3 SUMO-protein ligase SIZ1
chr1_part1	24300417	C	T	2016_S1	BART1_0-u01226	BART1_0-u01226.019	MODIFIER	intron_variant	E3 SUMO-protein ligase SIZ1
chr1_part1	24300417	C	T	2016_S1	BART1_0-u01226	BART1_0-u01226.020	MODIFIER	intron_variant	E3 SUMO-protein ligase SIZ1
chr1_part1	24300417	C	T	2016_S1	BART1_0-u01226	BART1_0-u01226.021	MODIFIER	intron_variant	E3 SUMO-protein ligase SIZ1
chr1_part1	24300417	C	T	2016_S1	BART1_0-u01226	BART1_0-u01226.022	MODIFIER	intron_variant	E3 SUMO-protein ligase SIZ1
chr1_part1	24300417	C	T	2016_S1	BART1_0-u01226	BART1_0-u01226.023	MODIFIER	intron_variant	E3 SUMO-protein ligase SIZ1
chr1_part1	24300417	C	T	2016_S1	BART1_0-u01226	BART1_0-u01226.024	MODIFIER	intron_variant	E3 SUMO-protein ligase SIZ1
chr1_part1	24300417	C	T	2016_S1	BART1_0-u01226	BART1_0-u01226.025	MODIFIER	intron_variant	E3 SUMO-protein ligase SIZ1
chr1_part1	24300417	C	T	2016_S1	BART1_0-u01226	BART1_0-u01226.026	MODIFIER	intron_variant	E3 SUMO-protein ligase SIZ1
chr1_part1	24300417	C	T	2016_S1	BART1_0-u01226	BART1_0-u01226.027	MODIFIER	intron_variant	E3 SUMO-protein ligase SIZ1
chr1_part1	24300417	C	T	2016_S1	BART1_0-u01226	BART1_0-u01226.028	MODIFIER	intron_variant	E3 SUMO-protein ligase SIZ1
chr1_part1	24303154	G	A	2018_S2	BART1_0-u01226	BART1_0-u01226.010	MODERATE	missense_variant	E3 SUMO-protein ligase SIZ1
chr1_part1	24303154	G	A	2018_S2	BART1_0-u01226	BART1_0-u01226.024	MODERATE	missense_variant	E3 SUMO-protein ligase SIZ1
chr1_part1	24303154	G	A	2018_S2	BART1_0-u01226	BART1_0-u01226.034	MODERATE	missense_variant	E3 SUMO-protein ligase SIZ1
chr1_part1	24303154	G	A	2018_S2	BART1_0-u01226	BART1_0-u01226.027	LOW	stop_retained_variant	E3 SUMO-protein ligase SIZ1
chr1_part1	24303154	G	A	2018_S2	BART1_0-u01226	BART1_0-u01226.038	MODIFIER	upstream_gene_variant	E3 SUMO-protein ligase SIZ1
chr1_part1	24303154	G	A	2018_S2	BART1_0-u01226	BART1_0-u01226.001	MODIFIER	intron_variant	E3 SUMO-protein ligase SIZ1
chr1_part1	24303154	G	A	2018_S2	BART1_0-u01226	BART1_0-u01226.002	MODIFIER	intron_variant	E3 SUMO-protein ligase SIZ1
chr1_part1	24303154	G	A	2018_S2	BART1_0-u01226	BART1_0-u01226.003	MODIFIER	intron_variant	E3 SUMO-protein ligase SIZ1
chr1_part1	24303154	G	A	2018_S2	BART1_0-u01226	BART1_0-u01226.004	MODIFIER	intron_variant	E3 SUMO-protein ligase SIZ1
chr1_part1	24303154	G	A	2018_S2	BART1_0-u01226	BART1_0-u01226.005	MODIFIER	intron_variant	E3 SUMO-protein ligase SIZ1
chr1_part1	24303154	G	A	2018_S2	BART1_0-u01226	BART1_0-u01226.006	MODIFIER	intron_variant	E3 SUMO-protein ligase SIZ1
chr1_part1	24303154	G	A	2018_S2	BART1_0-u01226	BART1_0-u01226.008	MODIFIER	intron_variant	E3 SUMO-protein ligase SIZ1
chr1_part1	24303154	G	A	2018_S2	BART1_0-u01226	BART1_0-u01226.007	MODIFIER	intron_variant	E3 SUMO-protein ligase SIZ1
chr1_part1	24303154	G	A	2018_S2	BART1_0-u01226	BART1_0-u01226.009	MODIFIER	intron_variant	E3 SUMO-protein ligase SIZ1
chr1_part1	24303154	G	A	2018_S2	BART1_0-u01226	BART1_0-u01226.011	MODIFIER	intron_variant	E3 SUMO-protein ligase SIZ1
chr1_part1	24303154	G	A	2018_S2	BART1_0-u01226	BART1_0-u01226.012	MODIFIER	intron_variant	E3 SUMO-protein ligase SIZ1
chr1_part1	24303154	G	A	2018_S2	BART1_0-u01226	BART1_0-u01226.013	MODIFIER	intron_variant	E3 SUMO-protein ligase SIZ1
chr1_part1	24303154	G	A	2018_S2	BART1_0-u01226	BART1_0-u01226.015	MODIFIER	intron_variant	E3 SUMO-protein ligase SIZ1
chr1_part1	24303154	G	A	2018_S2	BART1_0-u01226	BART1_0-u01226.014	MODIFIER	intron_variant	E3 SUMO-protein ligase SIZ1
chr1_part1	24303154	G	A	2018_S2	BART1_0-u01226	BART1_0-u01226.016	MODIFIER	intron_variant	E3 SUMO-protein ligase SIZ1
chr1_part1	24303154	G	A	2018_S2	BART1_0-u01226	BART1_0-u01226.017	MODIFIER	intron_variant	E3 SUMO-protein ligase SIZ1
chr1_part1	24303154	G	A	2018_S2	BART1_0-u01226	BART1_0-u01226.018	MODIFIER	intron_variant	E3 SUMO-protein ligase SIZ1
chr1_part1	24303154	G	A	2018_S2	BART1_0-u01226	BART1_0-u01226.019	MODIFIER	intron_variant	E3 SUMO-protein ligase SIZ1
chr1_part1	24303154	G	A	2018_S2	BART1_0-u01226	BART1_0-u01226.020	MODIFIER	intron_variant	E3 SUMO-protein ligase SIZ1
chr1_part1	24303154	G	A	2018_S2	BART1_0-u01226	BART1_0-u01226.021	MODIFIER	intron_variant	E3 SUMO-protein ligase SIZ1
chr1_part1	24303154	G	A	2018_S2	BART1_0-u01226	BART1_0-u01226.022	MODIFIER	intron_variant	E3 SUMO-protein ligase SIZ1
chr1_part1	24303154	G	A	2018_S2	BART1_0-u01226	BART1_0-u01226.023	MODIFIER	intron_variant	E3 SUMO-protein ligase SIZ1
chr1_part1	24303154	G	A	2018_S2	BART1_0-u01226	BART1_0-u01226.025	MODIFIER	intron_variant	E3 SUMO-protein ligase SIZ1
chr1_part1	24303154	G	A	2018_S2	BART1_0-u01226	BART1_0-u01226.026	MODIFIER	intron_variant	E3 SUMO-protein ligase SIZ1
chr1_part1	24303154	G	A	2018_S2	BART1_0-u01226	BART1_0-u01226.028	MODIFIER	intron_variant	E3 SUMO-protein ligase SIZ1
chr1_part1	24303154	G	A	2018_S2	BART1_0-u01226	BART1_0-u01226.030	MODIFIER	intron_variant	E3 SUMO-protein ligase SIZ1
chr1_part1	24303154	G	A	2018_S2	BART1_0-u01226	BART1_0-u01226.029	MODIFIER	intron_variant	E3 SUMO-protein ligase SIZ1
chr1_part1	24303154	G	A	2018_S2	BART1_0-u01226	BART1_0-u01226.031	MODIFIER	intron_variant	E3 SUMO-protein ligase SIZ1
chr1_part1	24303154	G	A	2018_S2	BART1_0-u01226	BART1_0-u01226.032	MODIFIER	intron_variant	E3 SUMO-protein ligase SIZ1
chr1_part1	24303154	G	A	2018_S2	BART1_0-u01226	BART1_0-u01226.033	MODIFIER	intron_variant	E3 SUMO-protein ligase SIZ1
chr1_part1	24303154	G	A	2018_S2	BART1_0-u01226	BART1_0-u01226.035	MODIFIER	intron_variant	E3 SUMO-protein ligase SIZ1
chr1_part1	24303154	G	A	2018_S2	BART1_0-u01226	BART1_0-u01226.036	MODIFIER	intron_variant	E3 SUMO-protein ligase SIZ1
chr1_part1	24303154	G	A	2018_S2	BART1_0-u01226	BART1_0-u01226.037	MODIFIER	intron_variant	E3 SUMO-protein ligase SIZ1
chr1_part1	24317158	G	A	2018_S9	BART1_0-u01226	BART1_0-u01226.004	MODERATE	missense_variant	E3 SUMO-protein ligase SIZ1
chr1_part1	24317158	G	A	2018_S9	BART1_0-u01226	BART1_0-u01226.005	MODERATE	missense_variant	E3 SUMO-protein ligase SIZ1
chr1_part1	24317158	G	A	2018_S9	BART1_0-u01226	BART1_0-u01226.006	MODERATE	missense_variant	E3 SUMO-protein ligase SIZ1
chr1_part1	24317158	G	A	2018_S9	BART1_0-u01226	BART1_0-u01226.008	MODERATE	missense_variant	E3 SUMO-protein ligase SIZ1
chr1_part1	24317158	G	A	2018_S9	BART1_0-u01226	BART1_0-u01226.007	MODERATE	missense_variant	E3 SUMO-protein ligase SIZ1
chr1_part1	24317158	G	A	2018_S9	BART1_0-u01226	BART1_0-u01226.009	MODERATE	missense_variant	E3 SUMO-protein ligase SIZ1
chr1_part1	24317158	G	A	2018_S9	BART1_0-u01226	BART1_0-u01226.010	MODERATE	missense_variant	E3 SUMO-protein ligase SIZ1
chr1_part1	24317158	G	A	2018_S9	BART1_0-u01226	BART1_0-u01226.013	MODERATE	missense_variant	E3 SUMO-protein ligase SIZ1
chr1_part1	24317158	G	A	2018_S9	BART1_0-u01226	BART1_0-u01226.015	MODERATE	missense_variant	E3 SUMO-protein ligase SIZ1
chr1_part1	24317158	G	A	2018_S9	BART1_0-u01226	BART1_0-u01226.014	MODERATE	missense_variant	E3 SUMO-protein ligase SIZ1
chr1_part1	24317158	G	A	2018_S9	BART1_0-u01226	BART1_0-u01226.016	MODERATE	missense_variant	E3 SUMO-protein ligase SIZ1
chr1_part1	24317158	G	A	2018_S9	BART1_0-u01226	BART1_0-u01226.017	MODERATE	missense_variant	E3 SUMO-protein ligase SIZ1
chr1_part1	24317158	G	A	2018_S9	BART1_0-u01226	BART1_0-u01226.018	MODERATE	missense_variant	E3 SUMO-protein ligase SIZ1
chr1_part1	24317158	G	A	2018_S9	BART1_0-u01226	BART1_0-u01226.019	MODERATE	missense_variant	E3 SUMO-protein ligase SIZ1
chr1_part1	24317158	G	A	2018_S9	BART1_0-u01226	BART1_0-u01226.021	MODERATE	missense_variant	E3 SUMO-protein ligase SIZ1
chr1_part1	24317158	G	A	2018_S9	BART1_0-u01226	BART1_0-u01226.022	MODERATE	missense_variant	E3 SUMO-protein ligase SIZ1
chr1_part1	24317158	G	A	2018_S9	BART1_0-u01226	BART1_0-u01226.024	MODERATE	missense_variant	E3 SUMO-protein ligase SIZ1
chr1_part1	24317158	G	A	2018_S9	BART1_0-u01226	BART1_0-u01226.025	MODERATE	missense_variant	E3 SUMO-protein ligase SIZ1
chr1_part1	24317158	G	A	2018_S9	BART1_0-u01226	BART1_0-u01226.027	MODERATE	missense_variant	E3 SUMO-protein ligase SIZ1
chr1_part1	24317158	G	A	2018_S9	BART1_0-u01226	BART1_0-u01226.030	MODERATE	missense_variant	E3 SUMO-protein ligase SIZ1
chr1_part1	24317158	G	A	2018_S9	BART1_0-u01226	BART1_0-u01226.029	MODERATE	missense_variant	E3 SUMO-protein ligase SIZ1
chr1_part1	24317158	G	A	2018_S9	BART1_0-u01226	BART1_0-u01226.031	MODERATE	missense_variant	E3 SUMO-protein ligase SIZ1
chr1_part1	24317158	G	A	2018_S9	BART1_0-u01226	BART1_0-u01226.032	MODERATE	missense_variant	E3 SUMO-protein ligase SIZ1
chr1_part1	24317158	G	A	2018_S9	BART1_0-u01226	BART1_0-u01226.033	MODERATE	missense_variant	E3 SUMO-protein ligase SIZ1
chr1_part1	24317158	G	A	2018_S9	BART1_0-u01226	BART1_0-u01226.034	MODERATE	missense_variant	E3 SUMO-protein ligase SIZ1
chr1_part1	24317158	G	A	2018_S9	BART1_0-u01226	BART1_0-u01226.037	MODERATE	missense_variant	E3 SUMO-protein ligase SIZ1
chr1_part1	24317158	G	A	2018_S9	BART1_0-u01226	BART1_0-u01226.039	MODERATE	missense_variant	E3 SUMO-protein ligase SIZ1
chr1_part1	24317158	G	A	2018_S9	BART1_0-u01226	BART1_0-u01226.040	MODERATE	missense_variant	E3 SUMO-protein ligase SIZ1
chr1_part1	24317158	G	A	2018_S9	BART1_0-u01226	BART1_0-u01226.041	MODERATE	missense_variant	E3 SUMO-protein ligase SIZ1
chr1_part1	24317158	G	A	2018_S9	BART1_0-u01226	BART1_0-u01226.042	MODERATE	missense_variant	E3 SUMO-protein ligase SIZ1
chr1_part1	24317158	G	A	2018_S9	BART1_0-u01226	BART1_0-u01226.046	MODERATE	missense_variant	E3 SUMO-protein ligase SIZ1
chr1_part1	24317158	G	A	2018_S9	BART1_0-u01226	BART1_0-u01226.047	MODERATE	missense_variant	E3 SUMO-protein ligase SIZ1
chr1_part1	24317158	G	A	2018_S9	BART1_0-u01226	BART1_0-u01226.001	LOW	synonymous_variant	E3 SUMO-protein ligase SIZ1
chr1_part1	24317158	G	A	2018_S9	BART1_0-u01226	BART1_0-u01226.002	LOW	synonymous_variant	E3 SUMO-protein ligase SIZ1
chr1_part1	24317158	G	A	2018_S9	BART1_0-u01226	BART1_0-u01226.003	LOW	synonymous_variant	E3 SUMO-protein ligase SIZ1
chr1_part1	24317158	G	A	2018_S9	BART1_0-u01226	BART1_0-u01226.011	LOW	synonymous_variant	E3 SUMO-protein ligase SIZ1
chr1_part1	24317158	G	A	2018_S9	BART1_0-u01226	BART1_0-u01226.012	LOW	synonymous_variant	E3 SUMO-protein ligase SIZ1
chr1_part1	24317158	G	A	2018_S9	BART1_0-u01226	BART1_0-u01226.020	LOW	synonymous_variant	E3 SUMO-protein ligase SIZ1
chr1_part1	24317158	G	A	2018_S9	BART1_0-u01226	BART1_0-u01226.023	LOW	synonymous_variant	E3 SUMO-protein ligase SIZ1
chr1_part1	24317158	G	A	2018_S9	BART1_0-u01226	BART1_0-u01226.026	LOW	synonymous_variant	E3 SUMO-protein ligase SIZ1
chr1_part1	24317158	G	A	2018_S9	BART1_0-u01226	BART1_0-u01226.028	LOW	synonymous_variant	E3 SUMO-protein ligase SIZ1
chr1_part1	24317158	G	A	2018_S9	BART1_0-u01226	BART1_0-u01226.035	LOW	synonymous_variant	E3 SUMO-protein ligase SIZ1
chr1_part1	24317158	G	A	2018_S9	BART1_0-u01226	BART1_0-u01226.036	LOW	synonymous_variant	E3 SUMO-protein ligase SIZ1
chr1_part1	24317158	G	A	2018_S9	BART1_0-u01226	BART1_0-u01226.038	LOW	synonymous_variant	E3 SUMO-protein ligase SIZ1
chr1_part1	24317158	G	A	2018_S9	BART1_0-u01226	BART1_0-u01226.043	LOW	synonymous_variant	E3 SUMO-protein ligase SIZ1
chr1_part1	24317158	G	A	2018_S9	BART1_0-u01226	BART1_0-u01226.044	LOW	synonymous_variant	E3 SUMO-protein ligase SIZ1
chr1_part1	24317158	G	A	2018_S9	BART1_0-u01226	BART1_0-u01226.045	LOW	synonymous_variant	E3 SUMO-protein ligase SIZ1
chr1_part1	24662250	A	G	2016_S2	BART1_0-u01092	BART1_0-u01092.001	MODIFIER	intergenic_region	#N/A
chr1_part1	24662281	G	A	2016_S6	BART1_0-u01092	BART1_0-u01092.001	MODIFIER	intergenic_region	#N/A
chr1_part1	24815861	G	A	2018_S3	BART1_0-u01095	BART1_0-u01095.001	MODERATE	missense_variant	#N/A
chr1_part1	24815861	G	A	2018_S3	BART1_0-u01096	BART1_0-u01096.001	MODIFIER	upstream_gene_variant	Dihydrolipoyl dehydrogenase
chr1_part1	24815861	G	A	2018_S3	BART1_0-u01096	BART1_0-u01096.002	MODIFIER	upstream_gene_variant	Dihydrolipoyl dehydrogenase
chr1_part1	24815861	G	A	2018_S3	BART1_0-u01096	BART1_0-u01096.003	MODIFIER	upstream_gene_variant	Dihydrolipoyl dehydrogenase
chr1_part1	24815861	G	A	2018_S3	BART1_0-u01107	BART1_0-u01107.001	MODIFIER	downstream_gene_variant	Galectin
chr1_part1	24815861	G	A	2018_S3	BART1_0-u01107	BART1_0-u01107.006	MODIFIER	downstream_gene_variant	Galectin
chr1_part1	24815861	G	A	2018_S3	BART1_0-u01107	BART1_0-u01107.003	MODIFIER	downstream_gene_variant	Galectin
chr1_part1	24815861	G	A	2018_S3	BART1_0-u01107	BART1_0-u01107.004	MODIFIER	downstream_gene_variant	Galectin
chr1_part1	24815861	G	A	2018_S3	BART1_0-u01107	BART1_0-u01107.002	MODIFIER	downstream_gene_variant	Galectin
chr1_part1	24815861	G	A	2018_S3	BART1_0-u01107	BART1_0-u01107.014	MODIFIER	downstream_gene_variant	Galectin
chr1_part1	24815861	G	A	2018_S3	BART1_0-u01107	BART1_0-u01107.012	MODIFIER	downstream_gene_variant	Galectin
chr1_part1	24815861	G	A	2018_S3	BART1_0-u01107	BART1_0-u01107.005	MODIFIER	downstream_gene_variant	Galectin
chr1_part1	24815861	G	A	2018_S3	BART1_0-u01107	BART1_0-u01107.009	MODIFIER	downstream_gene_variant	Galectin
chr1_part1	24815861	G	A	2018_S3	BART1_0-u01107	BART1_0-u01107.010	MODIFIER	downstream_gene_variant	Galectin
chr1_part1	24815861	G	A	2018_S3	BART1_0-u01107	BART1_0-u01107.011	MODIFIER	downstream_gene_variant	Galectin
chr1_part1	24815861	G	A	2018_S3	BART1_0-u01107	BART1_0-u01107.013	MODIFIER	downstream_gene_variant	Galectin
chr1_part1	24815861	G	A	2018_S3	BART1_0-u01107	BART1_0-u01107.008	MODIFIER	downstream_gene_variant	Galectin
chr1_part1	24815861	G	A	2018_S3	BART1_0-u01107	BART1_0-u01107.015	MODIFIER	downstream_gene_variant	Galectin
chr1_part1	24815861	G	A	2018_S3	BART1_0-u01107	BART1_0-u01107.007	MODIFIER	downstream_gene_variant	Galectin
chr1_part1	24913644	T	A	2018_S7	BART1_0-u01098	BART1_0-u01098.001	MODIFIER	downstream_gene_variant	#N/A
chr1_part1	24913644	T	A	2018_S7	BART1_0-u01100	BART1_0-u01100.001	MODIFIER	intergenic_region	#N/A
chr1_part1	24916503	G	A	2018_S1	BART1_0-u01098	BART1_0-u01098.001	MODERATE	missense_variant	#N/A
chr1_part1	25067824	C	T	2018_S1	BART1_0-u01119	BART1_0-u01119.001	MODERATE	missense_variant	Serinethreonine-protein kinase
chr1_part1	25067824	C	T	2018_S1	BART1_0-u01118	BART1_0-u01118.005	MODERATE	missense_variant	Isovaleryl-CoA dehydrogenase (Fragment)
chr1_part1	25067824	C	T	2018_S1	BART1_0-u01118	BART1_0-u01118.001	MODERATE	missense_variant	Isovaleryl-CoA dehydrogenase (Fragment)
chr1_part1	25067824	C	T	2018_S1	BART1_0-u01118	BART1_0-u01118.006	MODERATE	missense_variant	Isovaleryl-CoA dehydrogenase (Fragment)
chr1_part1	25067824	C	T	2018_S1	BART1_0-u01118	BART1_0-u01118.009	MODERATE	missense_variant	Isovaleryl-CoA dehydrogenase (Fragment)
chr1_part1	25067824	C	T	2018_S1	BART1_0-u01118	BART1_0-u01118.002	LOW	stop_retained_variant	Isovaleryl-CoA dehydrogenase (Fragment)
chr1_part1	25067824	C	T	2018_S1	BART1_0-u01118	BART1_0-u01118.003	LOW	stop_retained_variant	Isovaleryl-CoA dehydrogenase (Fragment)
chr1_part1	25067824	C	T	2018_S1	BART1_0-u01118	BART1_0-u01118.004	LOW	stop_retained_variant	Isovaleryl-CoA dehydrogenase (Fragment)
chr1_part1	25067824	C	T	2018_S1	BART1_0-u01118	BART1_0-u01118.007	LOW	stop_retained_variant	Isovaleryl-CoA dehydrogenase (Fragment)
chr1_part1	25067824	C	T	2018_S1	BART1_0-u01118	BART1_0-u01118.008	LOW	stop_retained_variant	Isovaleryl-CoA dehydrogenase (Fragment)
chr1_part1	25072018	G	A	2016_S6	BART1_0-u01118	BART1_0-u01118.005	MODERATE	missense_variant	Isovaleryl-CoA dehydrogenase (Fragment)
chr1_part1	25072018	G	A	2016_S6	BART1_0-u01118	BART1_0-u01118.002	MODERATE	missense_variant	Isovaleryl-CoA dehydrogenase (Fragment)
chr1_part1	25072018	G	A	2016_S6	BART1_0-u01118	BART1_0-u01118.003	MODERATE	missense_variant	Isovaleryl-CoA dehydrogenase (Fragment)
chr1_part1	25072018	G	A	2016_S6	BART1_0-u01118	BART1_0-u01118.004	MODERATE	missense_variant	Isovaleryl-CoA dehydrogenase (Fragment)
chr1_part1	25072018	G	A	2016_S6	BART1_0-u01118	BART1_0-u01118.001	LOW	synonymous_variant	Isovaleryl-CoA dehydrogenase (Fragment)
chr1_part1	25072018	G	A	2016_S6	BART1_0-u01118	BART1_0-u01118.007	MODIFIER	upstream_gene_variant	Isovaleryl-CoA dehydrogenase (Fragment)
chr1_part1	25072018	G	A	2016_S6	BART1_0-u01118	BART1_0-u01118.006	MODIFIER	upstream_gene_variant	Isovaleryl-CoA dehydrogenase (Fragment)
chr1_part1	25072018	G	A	2016_S6	BART1_0-u01118	BART1_0-u01118.008	MODIFIER	upstream_gene_variant	Isovaleryl-CoA dehydrogenase (Fragment)
chr1_part1	25072018	G	A	2016_S6	BART1_0-u01119	BART1_0-u01119.001	MODIFIER	downstream_gene_variant	Serinethreonine-protein kinase
chr1_part1	26257947	G	A	2018_S7	BART1_0-u01131	BART1_0-u01131.002	MODERATE	missense_variant	rRNA biogenesis protein rrp5
chr1_part1	26257947	G	A	2018_S7	BART1_0-u01131	BART1_0-u01131.004	MODERATE	missense_variant	rRNA biogenesis protein rrp5
chr1_part1	26257947	G	A	2018_S7	BART1_0-u01131	BART1_0-u01131.007	MODERATE	missense_variant	rRNA biogenesis protein rrp5
chr1_part1	26257947	G	A	2018_S7	BART1_0-u01131	BART1_0-u01131.001	MODIFIER	intron_variant	rRNA biogenesis protein rrp5
chr1_part1	26257947	G	A	2018_S7	BART1_0-u01131	BART1_0-u01131.003	MODIFIER	intron_variant	rRNA biogenesis protein rrp5
chr1_part1	26257947	G	A	2018_S7	BART1_0-u01131	BART1_0-u01131.006	MODIFIER	intron_variant	rRNA biogenesis protein rrp5
chr1_part1	26257947	G	A	2018_S7	BART1_0-u01131	BART1_0-u01131.008	MODIFIER	intron_variant	rRNA biogenesis protein rrp5
chr1_part1	26257947	G	A	2018_S7	BART1_0-u01131	BART1_0-u01131.009	MODIFIER	intron_variant	rRNA biogenesis protein rrp5
chr1_part1	26257947	G	A	2018_S7	BART1_0-u01131	BART1_0-u01131.010	MODIFIER	intron_variant	rRNA biogenesis protein rrp5
chr1_part1	26257947	G	A	2018_S7	BART1_0-u01131	BART1_0-u01131.011	MODIFIER	intron_variant	rRNA biogenesis protein rrp5
chr1_part1	26257947	G	A	2018_S7	BART1_0-u01131	BART1_0-u01131.012	MODIFIER	intron_variant	rRNA biogenesis protein rrp5
chr1_part1	26257947	G	A	2018_S7	BART1_0-u01131	BART1_0-u01131.013	MODIFIER	intron_variant	rRNA biogenesis protein rrp5
chr1_part1	26462225	C	T	2018_S6	BART1_0-u01115	BART1_0-u01115.001	MODERATE	missense_variant	#N/A
chr1_part1	26776314	G	A	2016_S4	BART1_0-u01123	BART1_0-u01123.001	MODIFIER	intergenic_region	Putative Polycomb group protein ASXL3 (Fragment)
chr1_part1	27042235	A	T	2018_S1	BART1_0-u01158	BART1_0-u01158.016	HIGH	stop_gained	#N/A
chr1_part1	27042235	A	T	2018_S1	BART1_0-u01158	BART1_0-u01158.018	MODERATE	missense_variant	#N/A
chr1_part1	27042235	A	T	2018_S1	BART1_0-u01158	BART1_0-u01158.022	MODIFIER	intron_variant	#N/A
chr1_part1	27042235	A	T	2018_S1	BART1_0-u01158	BART1_0-u01158.017	MODIFIER	intron_variant	#N/A
chr1_part1	27042235	A	T	2018_S1	BART1_0-u01158	BART1_0-u01158.001	MODIFIER	intron_variant	#N/A
chr1_part1	27042235	A	T	2018_S1	BART1_0-u01158	BART1_0-u01158.004	MODIFIER	intron_variant	#N/A
chr1_part1	27042235	A	T	2018_S1	BART1_0-u01158	BART1_0-u01158.008	MODIFIER	intron_variant	#N/A
chr1_part1	27042235	A	T	2018_S1	BART1_0-u01158	BART1_0-u01158.010	MODIFIER	intron_variant	#N/A
chr1_part1	27042235	A	T	2018_S1	BART1_0-u01158	BART1_0-u01158.020	MODIFIER	intron_variant	#N/A
chr1_part1	27042235	A	T	2018_S1	BART1_0-u01158	BART1_0-u01158.012	MODIFIER	intron_variant	#N/A
chr1_part1	27042235	A	T	2018_S1	BART1_0-u01158	BART1_0-u01158.021	MODIFIER	intron_variant	#N/A
chr1_part1	27042235	A	T	2018_S1	BART1_0-u01158	BART1_0-u01158.005	MODIFIER	intron_variant	#N/A
chr1_part1	27042235	A	T	2018_S1	BART1_0-u01158	BART1_0-u01158.002	MODIFIER	intron_variant	#N/A
chr1_part1	27042235	A	T	2018_S1	BART1_0-u01158	BART1_0-u01158.009	MODIFIER	intron_variant	#N/A
chr1_part1	27042235	A	T	2018_S1	BART1_0-u01158	BART1_0-u01158.026	MODIFIER	intron_variant	#N/A
chr1_part1	27042235	A	T	2018_S1	BART1_0-u01158	BART1_0-u01158.023	MODIFIER	intron_variant	#N/A
chr1_part1	27042235	A	T	2018_S1	BART1_0-u01158	BART1_0-u01158.025	MODIFIER	intron_variant	#N/A
chr1_part1	27042235	A	T	2018_S1	BART1_0-u01158	BART1_0-u01158.014	MODIFIER	intron_variant	#N/A
chr1_part1	27042235	A	T	2018_S1	BART1_0-u01158	BART1_0-u01158.024	MODIFIER	intron_variant	#N/A
chr1_part1	27042235	A	T	2018_S1	BART1_0-u01158	BART1_0-u01158.027	MODIFIER	intron_variant	#N/A
chr1_part1	27059084	C	T	2018_S12	BART1_0-u01158	BART1_0-u01158.001	MODIFIER	intergenic_region	#N/A
chr1_part1	27070625	G	A	2018_S10	BART1_0-u01158	BART1_0-u01158.001	MODIFIER	intergenic_region	#N/A
chr1_part1	27070628	C	T	2018_S10	BART1_0-u01158	BART1_0-u01158.001	MODIFIER	intergenic_region	#N/A
chr1_part1	27075258	C	T	2016_S7	BART1_0-u01158	BART1_0-u01158.001	MODIFIER	intergenic_region	#N/A
chr1_part1	27078297	T	C	2018_S6	BART1_0-u01158	BART1_0-u01158.001	MODIFIER	intergenic_region	#N/A
chr1_part1	27078299	G	C	2018_S6	BART1_0-u01158	BART1_0-u01158.001	MODIFIER	intergenic_region	#N/A
chr1_part1	27633034	G	A	2018_S8	BART1_0-u01139	BART1_0-u01139.001	MODERATE	missense_variant	#N/A
chr1_part1	27633034	G	A	2018_S8	BART1_0-u01139	BART1_0-u01139.003	MODERATE	missense_variant	#N/A
chr1_part1	27633034	G	A	2018_S8	BART1_0-u01139	BART1_0-u01139.005	MODERATE	missense_variant	#N/A
chr1_part1	27633034	G	A	2018_S8	BART1_0-u01139	BART1_0-u01139.006	MODERATE	missense_variant	#N/A
chr1_part1	27633034	G	A	2018_S8	BART1_0-u01139	BART1_0-u01139.007	MODERATE	missense_variant	#N/A
chr1_part1	27633034	G	A	2018_S8	BART1_0-u01139	BART1_0-u01139.012	MODERATE	missense_variant	#N/A
chr1_part1	27633034	G	A	2018_S8	BART1_0-u01139	BART1_0-u01139.002	LOW	synonymous_variant	#N/A
chr1_part1	27633034	G	A	2018_S8	BART1_0-u01139	BART1_0-u01139.004	LOW	synonymous_variant	#N/A
chr1_part1	27633034	G	A	2018_S8	BART1_0-u01139	BART1_0-u01139.010	LOW	synonymous_variant	#N/A
chr1_part1	27633034	G	A	2018_S8	BART1_0-u01139	BART1_0-u01139.013	LOW	synonymous_variant	#N/A
chr1_part1	27633034	G	A	2018_S8	BART1_0-u01139	BART1_0-u01139.014	LOW	synonymous_variant	#N/A
chr1_part1	27633034	G	A	2018_S8	BART1_0-u01139	BART1_0-u01139.008	MODIFIER	intron_variant	#N/A
chr1_part1	27633034	G	A	2018_S8	BART1_0-u01139	BART1_0-u01139.009	MODIFIER	intron_variant	#N/A
chr1_part1	27633034	G	A	2018_S8	BART1_0-u01139	BART1_0-u01139.011	MODIFIER	intron_variant	#N/A
chr1_part1	27783081	T	A	2018_S3	BART1_0-u01137	BART1_0-u01137.001	MODIFIER	intergenic_region	#N/A
chr1_part1	27906309	C	T	2016_S7	BART1_0-u01142	BART1_0-u01142.001	MODIFIER	intergenic_region	Phosphoinositide phospholipase C
chr1_part1	28170953	G	A	2016_S2	BART1_0-u01171	BART1_0-u01171.001	MODIFIER	intergenic_region	ADP-ribosylation factor-related protein 1-like
chr1_part1	28171135	C	T	2018_S12	BART1_0-u01171	BART1_0-u01171.001	MODIFIER	intergenic_region	ADP-ribosylation factor-related protein 1-like
chr1_part1	28639119	C	T	2018_S2	BART1_0-u01151	BART1_0-u01151.001	MODIFIER	intron_variant	#N/A
chr1_part1	28644038	G	A	2018_S5	BART1_0-u01150	BART1_0-u01150.001	LOW	synonymous_variant	Zinc finger CCCH domain-containing protein 33
chr1_part1	28644038	G	A	2018_S5	BART1_0-u01148	BART1_0-u01148.001	LOW	synonymous_variant	0
chr1_part1	28650373	C	T	2018_S8	BART1_0-u01150	BART1_0-u01150.001	MODIFIER	intergenic_region	Zinc finger CCCH domain-containing protein 33
chr1_part1	28816442	G	A	2018_S3	BART1_0-u01156	BART1_0-u01156.001	MODIFIER	intergenic_region	#N/A
chr1_part1	28939966	G	A	2018_S12	BART1_0-u01160	BART1_0-u01160.001	MODIFIER	intergenic_region	#N/A
chr1_part1	28942079	G	A	2016_S2	BART1_0-u01160	BART1_0-u01160.001	MODIFIER	intergenic_region	#N/A
chr1_part1	28998840	G	A	2018_S7	BART1_0-u01166	BART1_0-u01166.001	MODIFIER	downstream_gene_variant	#N/A
chr1_part1	28998840	G	A	2018_S7	BART1_0-u01165	BART1_0-u01165.001	MODIFIER	intron_variant	#N/A
chr1_part1	29001990	C	T	2018_S6	BART1_0-u47591	BART1_0-u47591.005	MODERATE	missense_variant	#N/A
chr1_part1	29001990	C	T	2018_S6	BART1_0-u47591	BART1_0-u47591.008	LOW	synonymous_variant	#N/A
chr1_part1	29001990	C	T	2018_S6	BART1_0-u01162	BART1_0-u01162.001	MODIFIER	downstream_gene_variant	#N/A
chr1_part1	29302817	C	T	2016_S7	BART1_0-u01174	BART1_0-u01174.001	MODIFIER	downstream_gene_variant	Trihelix transcription factor GT-3b
chr1_part1	29302817	C	T	2016_S7	BART1_0-u01170	BART1_0-u01170.001	MODIFIER	intergenic_region	#N/A
chr1_part1	29882421	G	A	2016_S1	BART1_0-u01176	BART1_0-u01176.001	MODERATE	missense_variant	Chaperone DnaJ, C-terminal
chr1_part1	29882421	G	A	2016_S1	BART1_0-u01177	BART1_0-u01177.001	MODIFIER	downstream_gene_variant	Isopenicillin N synthase
chr1_part1	29882421	G	A	2016_S1	BART1_0-u01177	BART1_0-u01177.002	MODIFIER	downstream_gene_variant	Isopenicillin N synthase
chr1_part1	29882421	G	A	2016_S1	BART1_0-u01176	BART1_0-u01176.002	MODIFIER	intron_variant	Chaperone DnaJ, C-terminal
chr1_part1	29885089	G	A	2018_S7	BART1_0-u01176	BART1_0-u01176.002	MODIFIER	intron_variant	Chaperone DnaJ, C-terminal
chr1_part1	29885089	G	A	2018_S7	BART1_0-u01176	BART1_0-u01176.001	MODIFIER	intron_variant	Chaperone DnaJ, C-terminal
chr1_part1	29885299	G	A	2018_S6	BART1_0-u01176	BART1_0-u01176.002	MODIFIER	intron_variant	Chaperone DnaJ, C-terminal
chr1_part1	29885299	G	A	2018_S6	BART1_0-u01176	BART1_0-u01176.001	MODIFIER	intron_variant	Chaperone DnaJ, C-terminal
chr1_part1	30438213	G	A	2018_S2	BART1_0-u01172	BART1_0-u01172.001	MODIFIER	downstream_gene_variant	Nicotianamine aminotransferase A
chr1_part1	30438213	G	A	2018_S2	BART1_0-u01172	BART1_0-u01172.002	MODIFIER	downstream_gene_variant	Nicotianamine aminotransferase A
chr1_part1	30438213	G	A	2018_S2	BART1_0-u01172	BART1_0-u01172.001	MODIFIER	intergenic_region	Nicotianamine aminotransferase A
chr1_part1	30786174	G	A	2018_S5	BART1_0-u01172	BART1_0-u01172.001	MODIFIER	intergenic_region	Nicotianamine aminotransferase A
chr1_part1	30812680	G	A	2018_S7	BART1_0-u01172	BART1_0-u01172.001	MODIFIER	intergenic_region	Nicotianamine aminotransferase A
chr1_part1	30869411	C	T	2018_S3	BART1_0-u01185	BART1_0-u01185.001	LOW	synonymous_variant	Putative LRR receptor-like serine/threonine-protein kinase
chr1_part1	30869731	G	A	2018_S8	BART1_0-u01185	BART1_0-u01185.001	MODERATE	missense_variant	Putative LRR receptor-like serine/threonine-protein kinase
chr1_part1	30870749	G	A	2018_S2	BART1_0-u01185	BART1_0-u01185.001	MODERATE	missense_variant	Putative LRR receptor-like serine/threonine-protein kinase
chr1_part1	31042441	C	T	2018_S8	BART1_0-u01185	BART1_0-u01185.001	MODIFIER	intergenic_region	Putative LRR receptor-like serine/threonine-protein kinase
chr1_part1	31335796	G	A	2016_S6	BART1_0-u01195	BART1_0-u01195.001	MODERATE	missense_variant	DUF547 domain-containing protein/Lzipper-MIP1 domain-containing protein
chr1_part1	31335796	G	A	2016_S6	BART1_0-u01195	BART1_0-u01195.003	MODERATE	missense_variant	DUF547 domain-containing protein/Lzipper-MIP1 domain-containing protein
chr1_part1	31335796	G	A	2016_S6	BART1_0-u01195	BART1_0-u01195.005	MODERATE	missense_variant	DUF547 domain-containing protein/Lzipper-MIP1 domain-containing protein
chr1_part1	31335796	G	A	2016_S6	BART1_0-u01195	BART1_0-u01195.008	MODERATE	missense_variant	DUF547 domain-containing protein/Lzipper-MIP1 domain-containing protein
chr1_part1	31335796	G	A	2016_S6	BART1_0-u01195	BART1_0-u01195.006	MODERATE	missense_variant	DUF547 domain-containing protein/Lzipper-MIP1 domain-containing protein
chr1_part1	31335796	G	A	2016_S6	BART1_0-u01195	BART1_0-u01195.007	MODERATE	missense_variant	DUF547 domain-containing protein/Lzipper-MIP1 domain-containing protein
chr1_part1	31335796	G	A	2016_S6	BART1_0-u01195	BART1_0-u01195.010	MODERATE	missense_variant	DUF547 domain-containing protein/Lzipper-MIP1 domain-containing protein
chr1_part1	31335796	G	A	2016_S6	BART1_0-u01195	BART1_0-u01195.011	MODERATE	missense_variant	DUF547 domain-containing protein/Lzipper-MIP1 domain-containing protein
chr1_part1	31335796	G	A	2016_S6	BART1_0-u01195	BART1_0-u01195.012	MODERATE	missense_variant	DUF547 domain-containing protein/Lzipper-MIP1 domain-containing protein
chr1_part1	31335796	G	A	2016_S6	BART1_0-u01195	BART1_0-u01195.002	LOW	synonymous_variant	DUF547 domain-containing protein/Lzipper-MIP1 domain-containing protein
chr1_part1	31335796	G	A	2016_S6	BART1_0-u01195	BART1_0-u01195.004	LOW	synonymous_variant	DUF547 domain-containing protein/Lzipper-MIP1 domain-containing protein
chr1_part1	31335796	G	A	2016_S6	BART1_0-u01195	BART1_0-u01195.009	LOW	synonymous_variant	DUF547 domain-containing protein/Lzipper-MIP1 domain-containing protein
chr1_part1	31365771	G	T	2018_S1	BART1_0-u57406	BART1_0-u57406.001	MODERATE	missense_variant	#N/A
chr1_part1	31365771	G	T	2018_S1	BART1_0-u01187	BART1_0-u01187.001	MODERATE	missense_variant	#N/A
chr1_part1	31421495	C	T	2018_S6	BART1_0-u01193	BART1_0-u01193.001	MODERATE	missense_variant	Putative mitochondrial protein (Fragment)
chr1_part1	31421495	C	T	2018_S6	BART1_0-u01193	BART1_0-u01193.002	MODERATE	missense_variant	Putative mitochondrial protein (Fragment)
chr1_part1	31421495	C	T	2018_S6	BART1_0-u01193	BART1_0-u01193.003	MODERATE	missense_variant	Putative mitochondrial protein (Fragment)
chr1_part1	31787325	G	A	2018_S3	BART1_0-u01211	BART1_0-u01211.001	MODERATE	missense_variant	Calmodulin-interacting protein 111
chr1_part1	31787325	G	A	2018_S3	BART1_0-u01211	BART1_0-u01211.002	MODERATE	missense_variant	Calmodulin-interacting protein 111
chr1_part1	31787325	G	A	2018_S3	BART1_0-u01211	BART1_0-u01211.003	MODERATE	missense_variant	Calmodulin-interacting protein 111
chr1_part1	31787325	G	A	2018_S3	BART1_0-u01211	BART1_0-u01211.004	MODERATE	missense_variant	Calmodulin-interacting protein 111
chr1_part1	31787325	G	A	2018_S3	BART1_0-u01211	BART1_0-u01211.007	MODERATE	missense_variant	Calmodulin-interacting protein 111
chr1_part1	31787325	G	A	2018_S3	BART1_0-u01211	BART1_0-u01211.006	MODERATE	missense_variant	Calmodulin-interacting protein 111
chr1_part1	31787325	G	A	2018_S3	BART1_0-u01211	BART1_0-u01211.008	MODERATE	missense_variant	Calmodulin-interacting protein 111
chr1_part1	31787325	G	A	2018_S3	BART1_0-u01211	BART1_0-u01211.009	MODERATE	missense_variant	Calmodulin-interacting protein 111
chr1_part1	31787325	G	A	2018_S3	BART1_0-u01211	BART1_0-u01211.010	MODERATE	missense_variant	Calmodulin-interacting protein 111
chr1_part1	31787325	G	A	2018_S3	BART1_0-u01211	BART1_0-u01211.005	LOW	synonymous_variant	Calmodulin-interacting protein 111
chr1_part1	31965095	G	A	2018_S9	BART1_0-u01194	BART1_0-u01194.001	MODIFIER	intergenic_region	#N/A
chr1_part1	32013627	G	A	2018_S11	BART1_0-u01194	BART1_0-u01194.001	MODIFIER	intergenic_region	#N/A
chr1_part1	32216183	C	T	2018_S12	BART1_0-u01197	BART1_0-u01197.001	MODERATE	missense_variant	Wall-associated receptor kinase 5
chr1_part1	32216183	C	T	2018_S12	BART1_0-u01197	BART1_0-u01197.002	MODERATE	missense_variant	Wall-associated receptor kinase 5
chr1_part1	32216183	C	T	2018_S12	BART1_0-u01197	BART1_0-u01197.003	MODERATE	missense_variant	Wall-associated receptor kinase 5
chr1_part1	32220107	T	A	2016_S1	BART1_0-u01197	BART1_0-u01197.001	MODIFIER	intergenic_region	Wall-associated receptor kinase 5
chr1_part1	32441706	G	A	2016_S7	BART1_0-u01222	BART1_0-u01222.002	MODERATE	missense_variant	Carotene isomerase
chr1_part1	32441706	G	A	2016_S7	BART1_0-u01222	BART1_0-u01222.003	MODERATE	missense_variant	Carotene isomerase
chr1_part1	32441706	G	A	2016_S7	BART1_0-u01222	BART1_0-u01222.006	MODERATE	missense_variant	Carotene isomerase
chr1_part1	32441706	G	A	2016_S7	BART1_0-u01222	BART1_0-u01222.009	MODERATE	missense_variant	Carotene isomerase
chr1_part1	32441706	G	A	2016_S7	BART1_0-u01222	BART1_0-u01222.007	MODERATE	missense_variant	Carotene isomerase
chr1_part1	32441706	G	A	2016_S7	BART1_0-u01222	BART1_0-u01222.010	MODERATE	missense_variant	Carotene isomerase
chr1_part1	32441706	G	A	2016_S7	BART1_0-u01222	BART1_0-u01222.012	MODERATE	missense_variant	Carotene isomerase
chr1_part1	32441706	G	A	2016_S7	BART1_0-u01222	BART1_0-u01222.011	MODERATE	missense_variant	Carotene isomerase
chr1_part1	32441706	G	A	2016_S7	BART1_0-u01222	BART1_0-u01222.001	LOW	synonymous_variant	Carotene isomerase
chr1_part1	32441706	G	A	2016_S7	BART1_0-u01222	BART1_0-u01222.004	LOW	synonymous_variant	Carotene isomerase
chr1_part1	32441706	G	A	2016_S7	BART1_0-u01222	BART1_0-u01222.005	LOW	synonymous_variant	Carotene isomerase
chr1_part1	32441706	G	A	2016_S7	BART1_0-u01222	BART1_0-u01222.008	LOW	synonymous_variant	Carotene isomerase
chr1_part1	32543704	G	A	2018_S2	BART1_0-u01222	BART1_0-u01222.001	MODIFIER	intergenic_region	Carotene isomerase
chr1_part1	33156499	C	T	2018_S1	BART1_0-u01234	BART1_0-u01234.010	MODERATE	missense_variant	Glutamate--cysteine ligase chloroplastic
chr1_part1	33156499	C	T	2018_S1	BART1_0-u01234	BART1_0-u01234.008	MODERATE	missense_variant	Glutamate--cysteine ligase chloroplastic
chr1_part1	33156499	C	T	2018_S1	BART1_0-u01234	BART1_0-u01234.009	MODERATE	missense_variant	Glutamate--cysteine ligase chloroplastic
chr1_part1	33156499	C	T	2018_S1	BART1_0-u01234	BART1_0-u01234.001	MODERATE	missense_variant	Glutamate--cysteine ligase chloroplastic
chr1_part1	33156499	C	T	2018_S1	BART1_0-u01234	BART1_0-u01234.011	MODERATE	missense_variant	Glutamate--cysteine ligase chloroplastic
chr1_part1	33156499	C	T	2018_S1	BART1_0-u01234	BART1_0-u01234.005	MODERATE	missense_variant	Glutamate--cysteine ligase chloroplastic
chr1_part1	33156499	C	T	2018_S1	BART1_0-u01234	BART1_0-u01234.013	MODERATE	missense_variant	Glutamate--cysteine ligase chloroplastic
chr1_part1	33156499	C	T	2018_S1	BART1_0-u01234	BART1_0-u01234.004	MODERATE	missense_variant	Glutamate--cysteine ligase chloroplastic
chr1_part1	33156499	C	T	2018_S1	BART1_0-u01234	BART1_0-u01234.012	MODERATE	missense_variant	Glutamate--cysteine ligase chloroplastic
chr1_part1	33156499	C	T	2018_S1	BART1_0-u01234	BART1_0-u01234.015	MODERATE	missense_variant	Glutamate--cysteine ligase chloroplastic
chr1_part1	33156499	C	T	2018_S1	BART1_0-u01234	BART1_0-u01234.002	LOW	synonymous_variant	Glutamate--cysteine ligase chloroplastic
chr1_part1	33156499	C	T	2018_S1	BART1_0-u01234	BART1_0-u01234.014	LOW	synonymous_variant	Glutamate--cysteine ligase chloroplastic
chr1_part1	33156499	C	T	2018_S1	BART1_0-u01234	BART1_0-u01234.007	LOW	synonymous_variant	Glutamate--cysteine ligase chloroplastic
chr1_part1	33156499	C	T	2018_S1	BART1_0-u01234	BART1_0-u01234.006	LOW	synonymous_variant	Glutamate--cysteine ligase chloroplastic
chr1_part1	33156499	C	T	2018_S1	BART1_0-u01234	BART1_0-u01234.003	LOW	synonymous_variant	Glutamate--cysteine ligase chloroplastic
chr1_part1	33365372	G	A	2018_S10	BART1_0-u01214	BART1_0-u01214.001	MODIFIER	intergenic_region	Endoglucanase
chr1_part1	33389974	G	T	2016_S2	BART1_0-u01217	BART1_0-u01217.001	MODIFIER	intergenic_region	#N/A
chr1_part1	33394213	G	A	2018_S7	BART1_0-u01218	BART1_0-u01218.001	MODERATE	missense_variant	#N/A
chr1_part1	33490420	A	T	2018_S1	BART1_0-u45505	BART1_0-u45505.001	MODIFIER	intergenic_region	Retrotransposon protein, putative, Ty1-copia subclass
chr1_part1	33558185	G	A	2018_S7	BART1_0-u45505	BART1_0-u45505.001	MODIFIER	intergenic_region	Retrotransposon protein, putative, Ty1-copia subclass
chr1_part1	33567403	G	A	2018_S9	BART1_0-u01220	BART1_0-u01220.001	MODERATE	missense_variant	Basic-leucine zipper transcription factor
chr1_part1	33771872	G	A	2016_S2	BART1_0-u01228	BART1_0-u01228.001	MODIFIER	intergenic_region	#N/A
chr1_part1	34447046	C	T	2018_S8	BART1_0-u01224	BART1_0-u01224.001	MODIFIER	intergenic_region	#N/A
chr1_part1	34554720	C	T	2016_S2	BART1_0-u60405	BART1_0-u60405.001	MODERATE	missense_variant	RNA polymerase II-associated protein 3
chr1_part1	34554720	C	T	2016_S2	BART1_0-u60405	BART1_0-u60405.002	MODERATE	missense_variant	RNA polymerase II-associated protein 3
chr1_part1	34554720	C	T	2016_S2	BART1_0-u60405	BART1_0-u60405.003	MODERATE	missense_variant	RNA polymerase II-associated protein 3
chr1_part1	34554720	C	T	2016_S2	BART1_0-u60405	BART1_0-u60405.004	MODERATE	missense_variant	RNA polymerase II-associated protein 3
chr1_part1	34583503	G	A	2018_S9	BART1_0-u01230	BART1_0-u01230.001	MODERATE	missense_variant	Serine-threonine kinase STK6
chr1_part1	34583503	G	A	2018_S9	BART1_0-u01230	BART1_0-u01230.002	MODERATE	missense_variant	Serine-threonine kinase STK6
chr1_part1	34688298	G	A	2018_S8	BART1_0-u01232	BART1_0-u01232.001	MODIFIER	intergenic_region	Receptor-like protein 12
chr1_part1	34856274	G	A	2016_S4	BART1_0-u01233	BART1_0-u01233.001	MODIFIER	intergenic_region	#N/A
chr1_part1	34856303	G	T	2018_S7	BART1_0-u01233	BART1_0-u01233.001	MODIFIER	intergenic_region	#N/A
chr1_part1	35037452	G	A	2018_S10	BART1_0-u01251	BART1_0-u01251.005	MODERATE	missense_variant	Cytochrome c oxidase copper chaperone (Fragment)
chr1_part1	35037452	G	A	2018_S10	BART1_0-u01251	BART1_0-u01251.008	MODERATE	missense_variant	Cytochrome c oxidase copper chaperone (Fragment)
chr1_part1	35037452	G	A	2018_S10	BART1_0-u01251	BART1_0-u01251.002	MODIFIER	intron_variant	Cytochrome c oxidase copper chaperone (Fragment)
chr1_part1	35037452	G	A	2018_S10	BART1_0-u01251	BART1_0-u01251.001	MODIFIER	intron_variant	Cytochrome c oxidase copper chaperone (Fragment)
chr1_part1	35037452	G	A	2018_S10	BART1_0-u01251	BART1_0-u01251.003	MODIFIER	intron_variant	Cytochrome c oxidase copper chaperone (Fragment)
chr1_part1	35037452	G	A	2018_S10	BART1_0-u01251	BART1_0-u01251.004	MODIFIER	intron_variant	Cytochrome c oxidase copper chaperone (Fragment)
chr1_part1	35037452	G	A	2018_S10	BART1_0-u01251	BART1_0-u01251.006	MODIFIER	intron_variant	Cytochrome c oxidase copper chaperone (Fragment)
chr1_part1	35037452	G	A	2018_S10	BART1_0-u01251	BART1_0-u01251.007	MODIFIER	intron_variant	Cytochrome c oxidase copper chaperone (Fragment)
chr1_part1	35270438	G	T	2018_S6	BART1_0-u01247	BART1_0-u01247.002	MODIFIER	intergenic_region	#N/A
chr1_part1	35323801	G	A	2016_S6	BART1_0-u01248	BART1_0-u01248.002	LOW	synonymous_variant	Annexin
chr1_part1	35323801	G	A	2016_S6	BART1_0-u01248	BART1_0-u01248.001	MODIFIER	intron_variant	Annexin
chr1_part1	35323801	G	A	2016_S6	BART1_0-u01248	BART1_0-u01248.003	MODIFIER	intron_variant	Annexin
chr1_part1	35728151	C	T	2016_S2	BART1_0-u01248	BART1_0-u01248.001	MODIFIER	intergenic_region	Annexin
chr1_part1	35834289	G	T	2018_S10	BART1_0-u01250	BART1_0-u01250.001	MODERATE	missense_variant	G-patch domain containing protein
chr1_part1	35834289	G	T	2018_S10	BART1_0-u01250	BART1_0-u01250.002	LOW	synonymous_variant	G-patch domain containing protein
chr1_part1	36053869	C	T	2016_S7	BART1_0-u01260	BART1_0-u01260.001	MODIFIER	intron_variant	PPR containing plant-like protein
chr1_part1	36053869	C	T	2016_S7	BART1_0-u01259	BART1_0-u01259.001	MODIFIER	intron_variant	Long-chain fatty acyl CoA ligase
chr1_part1	36053869	C	T	2016_S7	BART1_0-u01260	BART1_0-u01260.002	MODIFIER	intron_variant	PPR containing plant-like protein
chr1_part1	36053869	C	T	2016_S7	BART1_0-u01259	BART1_0-u01259.002	MODIFIER	intron_variant	Long-chain fatty acyl CoA ligase
chr1_part1	36053869	C	T	2016_S7	BART1_0-u01259	BART1_0-u01259.003	MODIFIER	intron_variant	Long-chain fatty acyl CoA ligase
chr1_part1	36053869	C	T	2016_S7	BART1_0-u01259	BART1_0-u01259.004	MODIFIER	intron_variant	Long-chain fatty acyl CoA ligase
chr1_part1	36053869	C	T	2016_S7	BART1_0-u01259	BART1_0-u01259.005	MODIFIER	intron_variant	Long-chain fatty acyl CoA ligase
chr1_part1	36053869	C	T	2016_S7	BART1_0-u01259	BART1_0-u01259.006	MODIFIER	intron_variant	Long-chain fatty acyl CoA ligase
chr1_part1	36053869	C	T	2016_S7	BART1_0-u01259	BART1_0-u01259.007	MODIFIER	intron_variant	Long-chain fatty acyl CoA ligase
chr1_part1	36054617	G	A	2018_S1	BART1_0-u01259	BART1_0-u01259.002	MODERATE	missense_variant	Long-chain fatty acyl CoA ligase
chr1_part1	36054617	G	A	2018_S1	BART1_0-u01259	BART1_0-u01259.003	MODERATE	missense_variant	Long-chain fatty acyl CoA ligase
chr1_part1	36054617	G	A	2018_S1	BART1_0-u01259	BART1_0-u01259.004	MODERATE	missense_variant	Long-chain fatty acyl CoA ligase
chr1_part1	36054617	G	A	2018_S1	BART1_0-u01259	BART1_0-u01259.006	MODERATE	missense_variant	Long-chain fatty acyl CoA ligase
chr1_part1	36054617	G	A	2018_S1	BART1_0-u01259	BART1_0-u01259.007	MODERATE	missense_variant	Long-chain fatty acyl CoA ligase
chr1_part1	36054617	G	A	2018_S1	BART1_0-u01259	BART1_0-u01259.001	LOW	synonymous_variant	Long-chain fatty acyl CoA ligase
chr1_part1	36054617	G	A	2018_S1	BART1_0-u01259	BART1_0-u01259.005	LOW	synonymous_variant	Long-chain fatty acyl CoA ligase
chr1_part1	36054617	G	A	2018_S1	BART1_0-u01260	BART1_0-u01260.001	MODIFIER	intron_variant	PPR containing plant-like protein
chr1_part1	36054617	G	A	2018_S1	BART1_0-u01260	BART1_0-u01260.002	MODIFIER	intron_variant	PPR containing plant-like protein
chr1_part1	36062863	G	A	2018_S8	BART1_0-u01259	BART1_0-u01259.001	MODIFIER	upstream_gene_variant	Long-chain fatty acyl CoA ligase
chr1_part1	36062863	G	A	2018_S8	BART1_0-u01259	BART1_0-u01259.004	MODIFIER	upstream_gene_variant	Long-chain fatty acyl CoA ligase
chr1_part1	36062863	G	A	2018_S8	BART1_0-u01259	BART1_0-u01259.001	MODIFIER	intergenic_region	Long-chain fatty acyl CoA ligase
chr1_part1	36280769	G	A	2018_S9	BART1_0-u01256	BART1_0-u01256.001	MODIFIER	intergenic_region	DUF724 domain-containing protein 2
chr1_part1	36281872	G	A	2016_S7	BART1_0-u01256	BART1_0-u01256.001	MODIFIER	intergenic_region	DUF724 domain-containing protein 2
chr1_part1	36749397	G	A	2018_S12	BART1_0-u01255	BART1_0-u01255.001	LOW	synonymous_variant	#N/A
chr1_part1	36749397	G	A	2018_S12	BART1_0-u01255	BART1_0-u01255.002	MODIFIER	intron_variant	#N/A
chr1_part1	37324383	G	A	2018_S3	BART1_0-u01275	BART1_0-u01275.001	MODIFIER	intergenic_region	Formin-like protein 6
chr1_part1	37350959	G	A	2018_S7	BART1_0-u01272	BART1_0-u01272.001	MODIFIER	upstream_gene_variant	GDP-fucose protein O-fucosyltransferase
chr1_part1	37350959	G	A	2018_S7	BART1_0-u01272	BART1_0-u01272.002	MODIFIER	upstream_gene_variant	GDP-fucose protein O-fucosyltransferase
chr1_part1	37350959	G	A	2018_S7	BART1_0-u01272	BART1_0-u01272.003	MODIFIER	upstream_gene_variant	GDP-fucose protein O-fucosyltransferase
chr1_part1	37350959	G	A	2018_S7	BART1_0-u01272	BART1_0-u01272.004	MODIFIER	upstream_gene_variant	GDP-fucose protein O-fucosyltransferase
chr1_part1	37350959	G	A	2018_S7	BART1_0-u01272	BART1_0-u01272.005	MODIFIER	upstream_gene_variant	GDP-fucose protein O-fucosyltransferase
chr1_part1	37350959	G	A	2018_S7	BART1_0-u01272	BART1_0-u01272.006	MODIFIER	upstream_gene_variant	GDP-fucose protein O-fucosyltransferase
chr1_part1	37350959	G	A	2018_S7	BART1_0-u01272	BART1_0-u01272.008	MODIFIER	upstream_gene_variant	GDP-fucose protein O-fucosyltransferase
chr1_part1	37350959	G	A	2018_S7	BART1_0-u01272	BART1_0-u01272.007	MODIFIER	upstream_gene_variant	GDP-fucose protein O-fucosyltransferase
chr1_part1	37350959	G	A	2018_S7	BART1_0-u01272	BART1_0-u01272.009	MODIFIER	upstream_gene_variant	GDP-fucose protein O-fucosyltransferase
chr1_part1	37350959	G	A	2018_S7	BART1_0-u01272	BART1_0-u01272.010	MODIFIER	upstream_gene_variant	GDP-fucose protein O-fucosyltransferase
chr1_part1	37350959	G	A	2018_S7	BART1_0-u01272	BART1_0-u01272.001	MODIFIER	intergenic_region	GDP-fucose protein O-fucosyltransferase
chr1_part1	37682607	C	A	2016_S4	BART1_0-u01266	BART1_0-u01266.001	MODIFIER	intergenic_region	#N/A
chr1_part1	38125792	C	T	2018_S1	BART1_0-u01278	BART1_0-u01278.001	LOW	splice_region_variant&intron_variant	X-linked retinitis pigmentosa GTPase regulator
chr1_part1	38125792	C	T	2018_S1	BART1_0-u01278	BART1_0-u01278.003	LOW	splice_region_variant&intron_variant	X-linked retinitis pigmentosa GTPase regulator
chr1_part1	38125792	C	T	2018_S1	BART1_0-u01278	BART1_0-u01278.002	LOW	splice_region_variant&intron_variant	X-linked retinitis pigmentosa GTPase regulator
chr1_part1	38125792	C	T	2018_S1	BART1_0-u01278	BART1_0-u01278.005	LOW	splice_region_variant&intron_variant	X-linked retinitis pigmentosa GTPase regulator
chr1_part1	38125792	C	T	2018_S1	BART1_0-u01278	BART1_0-u01278.008	LOW	splice_region_variant&intron_variant	X-linked retinitis pigmentosa GTPase regulator
chr1_part1	38125792	C	T	2018_S1	BART1_0-u01278	BART1_0-u01278.007	LOW	splice_region_variant&intron_variant	X-linked retinitis pigmentosa GTPase regulator
chr1_part1	38125792	C	T	2018_S1	BART1_0-u01278	BART1_0-u01278.004	LOW	splice_region_variant&intron_variant	X-linked retinitis pigmentosa GTPase regulator
chr1_part1	38125792	C	T	2018_S1	BART1_0-u01278	BART1_0-u01278.009	LOW	splice_region_variant&intron_variant	X-linked retinitis pigmentosa GTPase regulator
chr1_part1	38125792	C	T	2018_S1	BART1_0-u01278	BART1_0-u01278.006	LOW	splice_region_variant&intron_variant	X-linked retinitis pigmentosa GTPase regulator
chr1_part1	38128476	G	A	2016_S6	BART1_0-u01278	BART1_0-u01278.001	MODIFIER	intron_variant	X-linked retinitis pigmentosa GTPase regulator
chr1_part1	38128476	G	A	2016_S6	BART1_0-u01278	BART1_0-u01278.003	MODIFIER	intron_variant	X-linked retinitis pigmentosa GTPase regulator
chr1_part1	38128476	G	A	2016_S6	BART1_0-u01278	BART1_0-u01278.002	MODIFIER	intron_variant	X-linked retinitis pigmentosa GTPase regulator
chr1_part1	38128476	G	A	2016_S6	BART1_0-u01278	BART1_0-u01278.005	MODIFIER	intron_variant	X-linked retinitis pigmentosa GTPase regulator
chr1_part1	38128476	G	A	2016_S6	BART1_0-u01278	BART1_0-u01278.008	MODIFIER	intron_variant	X-linked retinitis pigmentosa GTPase regulator
chr1_part1	38128476	G	A	2016_S6	BART1_0-u01278	BART1_0-u01278.007	MODIFIER	intron_variant	X-linked retinitis pigmentosa GTPase regulator
chr1_part1	38128476	G	A	2016_S6	BART1_0-u01278	BART1_0-u01278.004	MODIFIER	intron_variant	X-linked retinitis pigmentosa GTPase regulator
chr1_part1	38128476	G	A	2016_S6	BART1_0-u01278	BART1_0-u01278.009	MODIFIER	intron_variant	X-linked retinitis pigmentosa GTPase regulator
chr1_part1	38128476	G	A	2016_S6	BART1_0-u01278	BART1_0-u01278.006	MODIFIER	intron_variant	X-linked retinitis pigmentosa GTPase regulator
chr1_part1	38918254	G	A	2018_S12	BART1_0-u01285	BART1_0-u01285.001	MODERATE	missense_variant	#N/A
chr1_part1	38918254	G	A	2018_S12	BART1_0-u01285	BART1_0-u01285.002	MODERATE	missense_variant	#N/A
chr1_part1	38918254	G	A	2018_S12	BART1_0-u01285	BART1_0-u01285.003	MODIFIER	upstream_gene_variant	#N/A
chr1_part1	38918254	G	A	2018_S12	BART1_0-u01285	BART1_0-u01285.004	MODIFIER	upstream_gene_variant	#N/A
chr1_part1	39304186	C	A	2018_S1	BART1_0-u01279	BART1_0-u01279.001	MODIFIER	intergenic_region	#N/A
chr1_part1	40506367	C	T	2016_S1	BART1_0-u01296	BART1_0-u01296.001	MODIFIER	intergenic_region	Amino acid transporter, transmembrane
chr1_part1	40602679	G	A	2016_S6	BART1_0-u01292	BART1_0-u01292.001	MODERATE	missense_variant	Peroxidase
chr1_part1	40824839	G	A	2018_S9	BART1_0-u01293	BART1_0-u01293.001	MODIFIER	intergenic_region	#N/A
chr1_part1	40885525	G	C	2018_S12	BART1_0-u01298	BART1_0-u01298.001	LOW	synonymous_variant	Peroxidase
chr1_part1	41033434	G	A	2018_S7	BART1_0-u01302	BART1_0-u01302.001	MODIFIER	intergenic_region	Peroxidase
chr1_part1	41134130	T	A	2018_S3	BART1_0-u01333	BART1_0-u01333.001	MODIFIER	intergenic_region	Phosphoribosylformylglycinamidine synthase
chr1_part1	41529470	C	T	2018_S3	BART1_0-u31594	BART1_0-u31594.004	MODERATE	missense_variant	0
chr1_part1	41529470	C	T	2018_S3	BART1_0-u31594	BART1_0-u31594.001	MODERATE	missense_variant	0
chr1_part1	41529470	C	T	2018_S3	BART1_0-u31594	BART1_0-u31594.003	MODERATE	missense_variant	0
chr1_part1	41529470	C	T	2018_S3	BART1_0-u01308	BART1_0-u01308.001	MODERATE	missense_variant	0
chr1_part1	41529470	C	T	2018_S3	BART1_0-u59807	BART1_0-u59807.001	MODERATE	missense_variant	0
chr1_part1	41529470	C	T	2018_S3	BART1_0-u31594	BART1_0-u31594.007	MODERATE	missense_variant	0
chr1_part1	41529470	C	T	2018_S3	BART1_0-u31594	BART1_0-u31594.008	MODERATE	missense_variant	0
chr1_part1	41529470	C	T	2018_S3	BART1_0-u39686	BART1_0-u39686.008	MODERATE	missense_variant	#N/A
chr1_part1	41529470	C	T	2018_S3	BART1_0-u39686	BART1_0-u39686.006	MODERATE	missense_variant	#N/A
chr1_part1	41529470	C	T	2018_S3	BART1_0-u39686	BART1_0-u39686.002	MODERATE	missense_variant	#N/A
chr1_part1	41529470	C	T	2018_S3	BART1_0-u39686	BART1_0-u39686.001	MODERATE	missense_variant	#N/A
chr1_part1	41529470	C	T	2018_S3	BART1_0-u39686	BART1_0-u39686.007	MODERATE	missense_variant	#N/A
chr1_part1	41529470	C	T	2018_S3	BART1_0-u31594	BART1_0-u31594.009	MODERATE	missense_variant	0
chr1_part1	41529470	C	T	2018_S3	BART1_0-u39686	BART1_0-u39686.011	MODERATE	missense_variant	#N/A
chr1_part1	41529470	C	T	2018_S3	BART1_0-u39686	BART1_0-u39686.009	LOW	synonymous_variant	#N/A
chr1_part1	41529470	C	T	2018_S3	BART1_0-u39686	BART1_0-u39686.003	LOW	synonymous_variant	#N/A
chr1_part1	41529470	C	T	2018_S3	BART1_0-u39686	BART1_0-u39686.004	LOW	synonymous_variant	#N/A
chr1_part1	41529470	C	T	2018_S3	BART1_0-u39686	BART1_0-u39686.005	LOW	synonymous_variant	#N/A
chr1_part1	41529470	C	T	2018_S3	BART1_0-u39668	BART1_0-u39668.002	MODIFIER	upstream_gene_variant	0
chr1_part1	41529470	C	T	2018_S3	BART1_0-u39668	BART1_0-u39668.003	MODIFIER	upstream_gene_variant	0
chr1_part1	41529470	C	T	2018_S3	BART1_0-u31594	BART1_0-u31594.006	MODIFIER	intron_variant	0
chr1_part1	41530508	G	A	2016_S6	BART1_0-u31594	BART1_0-u31594.004	MODIFIER	intron_variant	0
chr1_part1	41530508	G	A	2016_S6	BART1_0-u31594	BART1_0-u31594.001	MODIFIER	intron_variant	0
chr1_part1	41530508	G	A	2016_S6	BART1_0-u31594	BART1_0-u31594.003	MODIFIER	intron_variant	0
chr1_part1	41530508	G	A	2016_S6	BART1_0-u01308	BART1_0-u01308.001	MODIFIER	intron_variant	0
chr1_part1	41530508	G	A	2016_S6	BART1_0-u59807	BART1_0-u59807.001	MODIFIER	intron_variant	0
chr1_part1	41530508	G	A	2016_S6	BART1_0-u31594	BART1_0-u31594.006	MODIFIER	intron_variant	0
chr1_part1	41530508	G	A	2016_S6	BART1_0-u31594	BART1_0-u31594.007	MODIFIER	intron_variant	0
chr1_part1	41530508	G	A	2016_S6	BART1_0-u31594	BART1_0-u31594.008	MODIFIER	intron_variant	0
chr1_part1	41530508	G	A	2016_S6	BART1_0-u39686	BART1_0-u39686.009	MODIFIER	intron_variant	#N/A
chr1_part1	41530508	G	A	2016_S6	BART1_0-u39686	BART1_0-u39686.008	MODIFIER	intron_variant	#N/A
chr1_part1	41530508	G	A	2016_S6	BART1_0-u39686	BART1_0-u39686.006	MODIFIER	intron_variant	#N/A
chr1_part1	41530508	G	A	2016_S6	BART1_0-u39686	BART1_0-u39686.003	MODIFIER	intron_variant	#N/A
chr1_part1	41530508	G	A	2016_S6	BART1_0-u39686	BART1_0-u39686.004	MODIFIER	intron_variant	#N/A
chr1_part1	41530508	G	A	2016_S6	BART1_0-u39686	BART1_0-u39686.005	MODIFIER	intron_variant	#N/A
chr1_part1	41530508	G	A	2016_S6	BART1_0-u39686	BART1_0-u39686.002	MODIFIER	intron_variant	#N/A
chr1_part1	41530508	G	A	2016_S6	BART1_0-u39686	BART1_0-u39686.001	MODIFIER	intron_variant	#N/A
chr1_part1	41530508	G	A	2016_S6	BART1_0-u39686	BART1_0-u39686.007	MODIFIER	intron_variant	#N/A
chr1_part1	41530508	G	A	2016_S6	BART1_0-u31594	BART1_0-u31594.009	MODIFIER	intron_variant	0
chr1_part1	41530508	G	A	2016_S6	BART1_0-u39686	BART1_0-u39686.011	MODIFIER	intron_variant	#N/A
chr1_part1	41811587	A	G	2018_S6	BART1_0-u01314	BART1_0-u01314.001	MODIFIER	intergenic_region	#N/A
chr1_part1	41815822	C	T	2016_S7	BART1_0-u01317	BART1_0-u01317.003	MODERATE	missense_variant	Peroxidase
chr1_part1	41815822	C	T	2016_S7	BART1_0-u01317	BART1_0-u01317.004	LOW	synonymous_variant	Peroxidase
chr1_part1	41815822	C	T	2016_S7	BART1_0-u01317	BART1_0-u01317.001	MODIFIER	intron_variant	Peroxidase
chr1_part1	41815822	C	T	2016_S7	BART1_0-u01317	BART1_0-u01317.002	MODIFIER	intron_variant	Peroxidase
chr1_part1	41815822	C	T	2016_S7	BART1_0-u01317	BART1_0-u01317.005	MODIFIER	intron_variant	Peroxidase
chr1_part1	42414714	C	T	2016_S1	BART1_0-u01321	BART1_0-u01321.001	LOW	synonymous_variant	Plant organelle RNA recognition domain containing protein
chr1_part1	42531821	C	T	2018_S3	BART1_0-u01327	BART1_0-u01327.001	MODIFIER	intergenic_region	nuclear envelope-associated protein 2
chr1_part1	42559967	C	T	2016_S1	BART1_0-u01327	BART1_0-u01327.001	MODIFIER	intergenic_region	nuclear envelope-associated protein 2
chr1_part1	42560438	T	A	2018_S10	BART1_0-u01327	BART1_0-u01327.001	MODIFIER	intergenic_region	nuclear envelope-associated protein 2
chr1_part1	42590789	C	A	2018_S2	BART1_0-u01327	BART1_0-u01327.001	MODIFIER	intergenic_region	nuclear envelope-associated protein 2
chr1_part1	42611965	G	T	2016_S1	BART1_0-u01324	BART1_0-u01324.001	MODERATE	missense_variant	Oxalate decarboxylase
chr1_part1	42654063	G	A	2018_S10	BART1_0-u01324	BART1_0-u01324.001	MODIFIER	intergenic_region	Oxalate decarboxylase
chr1_part1	42766639	G	T	2018_S6	BART1_0-u20862	BART1_0-u20862.001	MODERATE	missense_variant	#N/A
chr1_part1	42766639	G	T	2018_S6	BART1_0-u01330	BART1_0-u01330.001	LOW	synonymous_variant	#N/A
chr1_part1	42769874	C	T	2018_S2	BART1_0-u01328	BART1_0-u01328.001	HIGH	stop_gained	Thiol:disulfide interchange protein DsbD
chr1_part1	42769874	C	T	2018_S2	BART1_0-u20859	BART1_0-u20859.001	MODERATE	missense_variant	Thiol:disulfide interchange protein DsbD
chr1_part1	42769874	C	T	2018_S2	BART1_0-u01328	BART1_0-u01328.002	MODERATE	missense_variant	Thiol:disulfide interchange protein DsbD
chr1_part1	42769874	C	T	2018_S2	BART1_0-u20859	BART1_0-u20859.002	MODERATE	missense_variant	Thiol:disulfide interchange protein DsbD
chr1_part1	42772635	C	A	2018_S10	BART1_0-u01328	BART1_0-u01328.001	MODERATE	missense_variant	Thiol:disulfide interchange protein DsbD
chr1_part1	42772635	C	A	2018_S10	BART1_0-u01328	BART1_0-u01328.002	LOW	synonymous_variant	Thiol:disulfide interchange protein DsbD
chr1_part1	42772635	C	A	2018_S10	BART1_0-u20859	BART1_0-u20859.001	MODIFIER	upstream_gene_variant	Thiol:disulfide interchange protein DsbD
chr1_part1	42772635	C	A	2018_S10	BART1_0-u20859	BART1_0-u20859.002	MODIFIER	upstream_gene_variant	Thiol:disulfide interchange protein DsbD
chr1_part1	42891732	G	A	2018_S7	BART1_0-u01329	BART1_0-u01329.001	MODIFIER	intergenic_region	Peptide chain release factor
chr1_part1	43224956	C	T	2018_S2	BART1_0-u01335	BART1_0-u01335.001	MODIFIER	intergenic_region	#N/A
chr1_part1	43226916	C	T	2016_S4	BART1_0-u01335	BART1_0-u01335.001	MODIFIER	intergenic_region	#N/A
chr1_part1	43716363	C	T	2018_S12	BART1_0-u01372	BART1_0-u01372.001	MODERATE	missense_variant	0
chr1_part1	43716363	C	T	2018_S12	BART1_0-u01372	BART1_0-u01372.002	MODERATE	missense_variant	0
chr1_part1	43716363	C	T	2018_S12	BART1_0-u01372	BART1_0-u01372.003	MODERATE	missense_variant	0
chr1_part1	43716363	C	T	2018_S12	BART1_0-u01373	BART1_0-u01373.001	MODERATE	missense_variant	ATP-binding cassette
chr1_part1	43716363	C	T	2018_S12	BART1_0-u01373	BART1_0-u01373.003	MODERATE	missense_variant	ATP-binding cassette
chr1_part1	43716363	C	T	2018_S12	BART1_0-u01373	BART1_0-u01373.004	MODERATE	missense_variant	ATP-binding cassette
chr1_part1	43716363	C	T	2018_S12	BART1_0-u01373	BART1_0-u01373.002	LOW	synonymous_variant	ATP-binding cassette
chr1_part1	43716363	C	T	2018_S12	BART1_0-u01373	BART1_0-u01373.005	MODIFIER	upstream_gene_variant	ATP-binding cassette
chr1_part1	43716363	C	T	2018_S12	BART1_0-u01373	BART1_0-u01373.006	MODIFIER	upstream_gene_variant	ATP-binding cassette
chr1_part1	43716363	C	T	2018_S12	BART1_0-u01373	BART1_0-u01373.007	MODIFIER	upstream_gene_variant	ATP-binding cassette
chr1_part1	43716363	C	T	2018_S12	BART1_0-u01373	BART1_0-u01373.008	MODIFIER	upstream_gene_variant	ATP-binding cassette
chr1_part1	43716363	C	T	2018_S12	BART1_0-u01373	BART1_0-u01373.009	MODIFIER	upstream_gene_variant	ATP-binding cassette
chr1_part1	43716363	C	T	2018_S12	BART1_0-u01373	BART1_0-u01373.011	MODIFIER	upstream_gene_variant	ATP-binding cassette
chr1_part1	43716363	C	T	2018_S12	BART1_0-u01373	BART1_0-u01373.012	MODIFIER	upstream_gene_variant	ATP-binding cassette
chr1_part1	43716363	C	T	2018_S12	BART1_0-u01373	BART1_0-u01373.010	MODIFIER	upstream_gene_variant	ATP-binding cassette
chr1_part1	43717282	C	T	2018_S12	BART1_0-u01372	BART1_0-u01372.001	MODERATE	missense_variant	0
chr1_part1	43717282	C	T	2018_S12	BART1_0-u01372	BART1_0-u01372.003	MODERATE	missense_variant	0
chr1_part1	43717282	C	T	2018_S12	BART1_0-u01373	BART1_0-u01373.001	MODERATE	missense_variant	ATP-binding cassette
chr1_part1	43717282	C	T	2018_S12	BART1_0-u01373	BART1_0-u01373.002	MODERATE	missense_variant	ATP-binding cassette
chr1_part1	43717282	C	T	2018_S12	BART1_0-u01373	BART1_0-u01373.003	MODERATE	missense_variant	ATP-binding cassette
chr1_part1	43717282	C	T	2018_S12	BART1_0-u01373	BART1_0-u01373.005	MODERATE	missense_variant	ATP-binding cassette
chr1_part1	43717282	C	T	2018_S12	BART1_0-u01373	BART1_0-u01373.006	MODERATE	missense_variant	ATP-binding cassette
chr1_part1	43717282	C	T	2018_S12	BART1_0-u01373	BART1_0-u01373.007	MODERATE	missense_variant	ATP-binding cassette
chr1_part1	43717282	C	T	2018_S12	BART1_0-u01373	BART1_0-u01373.008	MODERATE	missense_variant	ATP-binding cassette
chr1_part1	43717282	C	T	2018_S12	BART1_0-u01373	BART1_0-u01373.009	MODERATE	missense_variant	ATP-binding cassette
chr1_part1	43717282	C	T	2018_S12	BART1_0-u01373	BART1_0-u01373.004	LOW	synonymous_variant	ATP-binding cassette
chr1_part1	43717282	C	T	2018_S12	BART1_0-u01373	BART1_0-u01373.011	LOW	synonymous_variant	ATP-binding cassette
chr1_part1	43717282	C	T	2018_S12	BART1_0-u01373	BART1_0-u01373.012	LOW	synonymous_variant	ATP-binding cassette
chr1_part1	43717282	C	T	2018_S12	BART1_0-u01373	BART1_0-u01373.010	LOW	synonymous_variant	ATP-binding cassette
chr1_part1	43717282	C	T	2018_S12	BART1_0-u01372	BART1_0-u01372.002	MODIFIER	upstream_gene_variant	0
chr1_part1	43717282	C	T	2018_S12	BART1_0-u01373	BART1_0-u01373.014	MODIFIER	upstream_gene_variant	ATP-binding cassette
chr1_part1	43717282	C	T	2018_S12	BART1_0-u01373	BART1_0-u01373.013	MODIFIER	upstream_gene_variant	ATP-binding cassette
chr1_part1	43717282	C	T	2018_S12	BART1_0-u01373	BART1_0-u01373.015	MODIFIER	upstream_gene_variant	ATP-binding cassette
chr1_part1	43717282	C	T	2018_S12	BART1_0-u01373	BART1_0-u01373.016	MODIFIER	upstream_gene_variant	ATP-binding cassette
chr1_part1	44137205	C	T	2016_S6	BART1_0-u01363	BART1_0-u01363.001	MODERATE	missense_variant	Retrotransposon protein SINE subclass
chr1_part1	44137205	C	T	2016_S6	BART1_0-u01363	BART1_0-u01363.004	MODERATE	missense_variant	Retrotransposon protein SINE subclass
chr1_part1	44137205	C	T	2016_S6	BART1_0-u01363	BART1_0-u01363.003	MODERATE	missense_variant	Retrotransposon protein SINE subclass
chr1_part1	44137205	C	T	2016_S6	BART1_0-u01363	BART1_0-u01363.005	MODERATE	missense_variant	Retrotransposon protein SINE subclass
chr1_part1	44137205	C	T	2016_S6	BART1_0-u01363	BART1_0-u01363.006	MODERATE	missense_variant	Retrotransposon protein SINE subclass
chr1_part1	44137205	C	T	2016_S6	BART1_0-u01363	BART1_0-u01363.007	MODERATE	missense_variant	Retrotransposon protein SINE subclass
chr1_part1	44137205	C	T	2016_S6	BART1_0-u01363	BART1_0-u01363.002	LOW	synonymous_variant	Retrotransposon protein SINE subclass
chr1_part1	44137205	C	T	2016_S6	BART1_0-u01363	BART1_0-u01363.008	LOW	synonymous_variant	Retrotransposon protein SINE subclass
chr1_part1	44137205	C	T	2016_S6	BART1_0-u01363	BART1_0-u01363.010	LOW	synonymous_variant	Retrotransposon protein SINE subclass
chr1_part1	44137205	C	T	2016_S6	BART1_0-u01363	BART1_0-u01363.009	MODIFIER	intron_variant	Retrotransposon protein SINE subclass
chr1_part1	44139928	A	T	2018_S7	BART1_0-u01363	BART1_0-u01363.001	HIGH	splice_acceptor_variant&intron_variant	Retrotransposon protein SINE subclass
chr1_part1	44139928	A	T	2018_S7	BART1_0-u01363	BART1_0-u01363.002	HIGH	splice_acceptor_variant&intron_variant	Retrotransposon protein SINE subclass
chr1_part1	44139928	A	T	2018_S7	BART1_0-u01363	BART1_0-u01363.004	HIGH	splice_acceptor_variant&intron_variant	Retrotransposon protein SINE subclass
chr1_part1	44139928	A	T	2018_S7	BART1_0-u01363	BART1_0-u01363.003	HIGH	splice_acceptor_variant&intron_variant	Retrotransposon protein SINE subclass
chr1_part1	44139928	A	T	2018_S7	BART1_0-u01363	BART1_0-u01363.005	HIGH	splice_acceptor_variant&intron_variant	Retrotransposon protein SINE subclass
chr1_part1	44139928	A	T	2018_S7	BART1_0-u01363	BART1_0-u01363.006	HIGH	splice_acceptor_variant&intron_variant	Retrotransposon protein SINE subclass
chr1_part1	44139928	A	T	2018_S7	BART1_0-u01363	BART1_0-u01363.007	HIGH	splice_acceptor_variant&intron_variant	Retrotransposon protein SINE subclass
chr1_part1	44139928	A	T	2018_S7	BART1_0-u01363	BART1_0-u01363.009	HIGH	splice_acceptor_variant&intron_variant	Retrotransposon protein SINE subclass
chr1_part1	44139928	A	T	2018_S7	BART1_0-u01363	BART1_0-u01363.008	HIGH	splice_acceptor_variant&intron_variant	Retrotransposon protein SINE subclass
chr1_part1	44139928	A	T	2018_S7	BART1_0-u01363	BART1_0-u01363.010	HIGH	splice_acceptor_variant&intron_variant	Retrotransposon protein SINE subclass
chr1_part1	44584122	G	A	2016_S7	BART1_0-u01351	BART1_0-u01351.001	MODIFIER	intergenic_region	#N/A
chr1_part1	45033006	G	A	2016_S2	BART1_0-u01354	BART1_0-u01354.001	MODIFIER	intergenic_region	#N/A
chr1_part1	45065809	G	A	2018_S10	BART1_0-u01359	BART1_0-u01359.001	MODERATE	missense_variant	#N/A
chr1_part1	45065809	G	A	2018_S10	BART1_0-u01359	BART1_0-u01359.002	MODERATE	missense_variant	#N/A
chr1_part1	45065809	G	A	2018_S10	BART1_0-u01359	BART1_0-u01359.003	LOW	synonymous_variant	#N/A
chr1_part1	45065809	G	A	2018_S10	BART1_0-u01359	BART1_0-u01359.004	LOW	synonymous_variant	#N/A
chr1_part1	45065809	G	A	2018_S10	BART1_0-u01359	BART1_0-u01359.005	LOW	synonymous_variant	#N/A
chr1_part1	45414938	G	A	2018_S7	BART1_0-u01361	BART1_0-u01361.001	MODIFIER	intron_variant	Chromatin structure-remodeling complex protein BSH isoform X2
chr1_part1	45414938	G	A	2018_S7	BART1_0-u01361	BART1_0-u01361.002	MODIFIER	intron_variant	Chromatin structure-remodeling complex protein BSH isoform X2
chr1_part1	45414938	G	A	2018_S7	BART1_0-u01361	BART1_0-u01361.003	MODIFIER	intron_variant	Chromatin structure-remodeling complex protein BSH isoform X2
chr1_part1	45414938	G	A	2018_S7	BART1_0-u01361	BART1_0-u01361.004	MODIFIER	intron_variant	Chromatin structure-remodeling complex protein BSH isoform X2
chr1_part1	45414938	G	A	2018_S7	BART1_0-u01361	BART1_0-u01361.005	MODIFIER	intron_variant	Chromatin structure-remodeling complex protein BSH isoform X2
chr1_part1	45414938	G	A	2018_S7	BART1_0-u01361	BART1_0-u01361.006	MODIFIER	intron_variant	Chromatin structure-remodeling complex protein BSH isoform X2
chr1_part1	45714350	T	A	2016_S8	BART1_0-u01368	BART1_0-u01368.001	HIGH	stop_gained	#N/A
chr1_part1	46312523	G	A	2016_S1	BART1_0-u01377	BART1_0-u01377.001	MODIFIER	intergenic_region	#N/A
chr1_part1	47262725	G	A	2018_S9	BART1_0-u01380	BART1_0-u01380.001	LOW	synonymous_variant	MYB transcription factor
chr1_part1	47262725	G	A	2018_S9	BART1_0-u01380	BART1_0-u01380.002	LOW	synonymous_variant	MYB transcription factor
chr1_part1	47262725	G	A	2018_S9	BART1_0-u01381	BART1_0-u01381.001	MODIFIER	intron_variant	#N/A
chr1_part1	47738634	G	A	2018_S9	BART1_0-u01382	BART1_0-u01382.001	MODIFIER	intergenic_region	0
chr1_part1	47831201	G	A	2016_S5	BART1_0-u01385	BART1_0-u01385.001	LOW	synonymous_variant	0
chr1_part1	47831691	A	T	2016_S5	BART1_0-u01385	BART1_0-u01385.001	HIGH	stop_gained	0
chr1_part1	48428467	A	T	2018_S5	BART1_0-u01387	BART1_0-u01387.001	MODIFIER	intergenic_region	RNA-binding protein 8A
chr1_part1	48445438	G	A	2016_S1	BART1_0-u01387	BART1_0-u01387.001	MODIFIER	intergenic_region	RNA-binding protein 8A
chr1_part1	49533463	T	A	2018_S6	BART1_0-u01393	BART1_0-u01393.001	HIGH	stop_lost	#N/A
chr1_part1	49533463	T	A	2018_S6	BART1_0-u01392	BART1_0-u01392.001	MODERATE	missense_variant	#N/A
chr1_part1	49545290	G	A	2018_S1	BART1_0-u01393	BART1_0-u01393.001	MODIFIER	intron_variant	#N/A
chr1_part1	49545290	G	A	2018_S1	BART1_0-u01393	BART1_0-u01393.002	MODIFIER	intron_variant	#N/A
chr1_part1	49545290	G	A	2018_S1	BART1_0-u01393	BART1_0-u01393.003	MODIFIER	intron_variant	#N/A
chr1_part1	49545290	G	A	2018_S1	BART1_0-u01393	BART1_0-u01393.004	MODIFIER	intron_variant	#N/A
chr1_part1	49878435	G	A	2018_S1	BART1_0-u01388	BART1_0-u01388.001	MODIFIER	intergenic_region	Benzyl alcohol O-benzoyltransferase
chr1_part1	49931035	G	A	2016_S2	BART1_0-u01388	BART1_0-u01388.001	MODIFIER	intergenic_region	Benzyl alcohol O-benzoyltransferase
chr1_part1	49949445	A	T	2016_S2	BART1_0-u01389	BART1_0-u01389.001	HIGH	splice_acceptor_variant&intron_variant	Pentatricopeptide repeat-containing protein
chr1_part1	49949445	A	T	2016_S2	BART1_0-u01389	BART1_0-u01389.002	HIGH	splice_acceptor_variant&intron_variant	Pentatricopeptide repeat-containing protein
chr1_part1	49949445	A	T	2016_S2	BART1_0-u58619	BART1_0-u58619.001	MODIFIER	upstream_gene_variant	#N/A
chr1_part1	49949445	A	T	2016_S2	BART1_0-u01389	BART1_0-u01389.003	MODIFIER	upstream_gene_variant	Pentatricopeptide repeat-containing protein
chr1_part1	49949445	A	T	2016_S2	BART1_0-u01389	BART1_0-u01389.004	MODIFIER	upstream_gene_variant	Pentatricopeptide repeat-containing protein
chr1_part1	50056282	G	A	2016_S2	BART1_0-u01389	BART1_0-u01389.001	MODIFIER	intergenic_region	Pentatricopeptide repeat-containing protein
chr1_part1	50075753	C	T	2016_S7	BART1_0-u01390	BART1_0-u01390.001	MODIFIER	intergenic_region	Benzyl alcohol O-benzoyltransferase
chr1_part1	50135459	C	T	2018_S2	BART1_0-u01396	BART1_0-u01396.001	LOW	synonymous_variant	#N/A
chr1_part1	50135459	C	T	2018_S2	BART1_0-u01395	BART1_0-u01395.002	MODIFIER	intron_variant	tRNA guanosine-2'-O-methyltransferase
chr1_part1	50135459	C	T	2018_S2	BART1_0-u01395	BART1_0-u01395.001	MODIFIER	intron_variant	tRNA guanosine-2'-O-methyltransferase
chr1_part1	50135459	C	T	2018_S2	BART1_0-u01395	BART1_0-u01395.003	MODIFIER	intron_variant	tRNA guanosine-2'-O-methyltransferase
chr1_part1	50135459	C	T	2018_S2	BART1_0-u01395	BART1_0-u01395.004	MODIFIER	intron_variant	tRNA guanosine-2'-O-methyltransferase
chr1_part1	50135459	C	T	2018_S2	BART1_0-u01395	BART1_0-u01395.005	MODIFIER	intron_variant	tRNA guanosine-2'-O-methyltransferase
chr1_part1	51732224	C	T	2016_S4	BART1_0-u01409	BART1_0-u01409.001	MODIFIER	downstream_gene_variant	#N/A
chr1_part1	51732224	C	T	2016_S4	BART1_0-u01409	BART1_0-u01409.002	MODIFIER	downstream_gene_variant	#N/A
chr1_part1	51732224	C	T	2016_S4	BART1_0-u01406	BART1_0-u01406.001	MODIFIER	intergenic_region	#N/A
chr1_part1	51733272	C	T	2018_S8	BART1_0-u01409	BART1_0-u01409.001	LOW	synonymous_variant	#N/A
chr1_part1	51733272	C	T	2018_S8	BART1_0-u01409	BART1_0-u01409.002	MODIFIER	intron_variant	#N/A
chr1_part1	51939111	G	A	2018_S1	BART1_0-u01412	BART1_0-u01412.001	MODIFIER	intergenic_region	GNAT domain
chr1_part1	52293640	C	T	2018_S6	BART1_0-u01417	BART1_0-u01417.001	MODIFIER	intergenic_region	DIBOA-glucoside dioxygenase BX6
chr1_part1	53121828	G	A	2018_S5	BART1_0-u01419	BART1_0-u01419.001	MODIFIER	intergenic_region	#N/A
chr1_part1	53176873	G	T	2016_S6	BART1_0-u01423	BART1_0-u01423.002	MODERATE	missense_variant	S-adenosyl-L-methionine-dependent methyltransferases superfamily protein
chr1_part1	53176873	G	T	2016_S6	BART1_0-u01424	BART1_0-u01424.001	MODERATE	missense_variant	Carboxypeptidase
chr1_part1	53176873	G	T	2016_S6	BART1_0-u01424	BART1_0-u01424.002	MODERATE	missense_variant	Carboxypeptidase
chr1_part1	53176873	G	T	2016_S6	BART1_0-u01424	BART1_0-u01424.003	MODERATE	missense_variant	Carboxypeptidase
chr1_part1	53176873	G	T	2016_S6	BART1_0-u01423	BART1_0-u01423.001	MODIFIER	downstream_gene_variant	S-adenosyl-L-methionine-dependent methyltransferases superfamily protein
chr1_part1	53182523	C	T	2018_S4	BART1_0-u01422	BART1_0-u01422.002	MODERATE	missense_variant	0
chr1_part1	53182523	C	T	2018_S4	BART1_0-u01422	BART1_0-u01422.001	LOW	synonymous_variant	0
chr1_part1	53182523	C	T	2018_S4	BART1_0-u01422	BART1_0-u01422.003	MODIFIER	upstream_gene_variant	0
chr1_part1	53533625	G	A	2018_S6	BART1_0-u01425	BART1_0-u01425.001	MODIFIER	intron_variant	Glioma tumor suppressor candidate region gene 2 protein
chr1_part1	53533625	G	A	2018_S6	BART1_0-u01425	BART1_0-u01425.002	MODIFIER	intron_variant	Glioma tumor suppressor candidate region gene 2 protein
chr1_part1	53533625	G	A	2018_S6	BART1_0-u01425	BART1_0-u01425.003	MODIFIER	intron_variant	Glioma tumor suppressor candidate region gene 2 protein
chr1_part1	53781975	G	A	2018_S1	BART1_0-u01438	BART1_0-u01438.002	MODERATE	missense_variant	#N/A
chr1_part1	53781975	G	A	2018_S1	BART1_0-u01438	BART1_0-u01438.001	MODERATE	missense_variant	#N/A
chr1_part1	53781975	G	A	2018_S1	BART1_0-u01438	BART1_0-u01438.005	MODERATE	missense_variant	#N/A
chr1_part1	53781975	G	A	2018_S1	BART1_0-u01439	BART1_0-u01439.001	MODERATE	missense_variant	#N/A
chr1_part1	53781975	G	A	2018_S1	BART1_0-u01438	BART1_0-u01438.004	MODERATE	missense_variant	#N/A
chr1_part1	53781975	G	A	2018_S1	BART1_0-u01438	BART1_0-u01438.011	MODERATE	missense_variant	#N/A
chr1_part1	53781975	G	A	2018_S1	BART1_0-u01438	BART1_0-u01438.006	MODERATE	missense_variant	#N/A
chr1_part1	53781975	G	A	2018_S1	BART1_0-u01438	BART1_0-u01438.010	MODERATE	missense_variant	#N/A
chr1_part1	53781975	G	A	2018_S1	BART1_0-u01438	BART1_0-u01438.003	MODERATE	missense_variant	#N/A
chr1_part1	53781975	G	A	2018_S1	BART1_0-u01438	BART1_0-u01438.013	MODERATE	missense_variant	#N/A
chr1_part1	53781975	G	A	2018_S1	BART1_0-u01438	BART1_0-u01438.008	MODERATE	missense_variant	#N/A
chr1_part1	53781975	G	A	2018_S1	BART1_0-u01438	BART1_0-u01438.007	MODERATE	missense_variant	#N/A
chr1_part1	53781975	G	A	2018_S1	BART1_0-u01438	BART1_0-u01438.012	MODERATE	missense_variant	#N/A
chr1_part1	53781975	G	A	2018_S1	BART1_0-u01438	BART1_0-u01438.009	MODIFIER	upstream_gene_variant	#N/A
chr1_part1	53781975	G	A	2018_S1	BART1_0-u01438	BART1_0-u01438.014	MODIFIER	upstream_gene_variant	#N/A
chr1_part1	54084621	G	A	2018_S7	BART1_0-u01438	BART1_0-u01438.001	MODIFIER	intergenic_region	#N/A
chr1_part1	54392959	G	A	2018_S2	BART1_0-u01429	BART1_0-u01429.002	MODIFIER	intergenic_region	#N/A
chr1_part1	55328480	G	A	2018_S6	BART1_0-u01434	BART1_0-u01434.001	MODIFIER	intergenic_region	#N/A
chr1_part1	55637316	C	T	2016_S4	BART1_0-u01434	BART1_0-u01434.001	MODIFIER	intergenic_region	#N/A
chr1_part1	55729088	A	T	2018_S1	BART1_0-u01434	BART1_0-u01434.001	MODIFIER	intergenic_region	#N/A
chr1_part1	55972978	C	T	2018_S3	BART1_0-u01441	BART1_0-u01441.001	MODERATE	missense_variant	Alpha-mannosidase
chr1_part1	55972978	C	T	2018_S3	BART1_0-u01442	BART1_0-u01442.001	MODIFIER	downstream_gene_variant	#N/A
chr1_part1	55975887	G	T	2016_S8	BART1_0-u01441	BART1_0-u01441.001	LOW	synonymous_variant	Alpha-mannosidase
chr1_part1	56131939	C	T	2018_S3	BART1_0-u01446	BART1_0-u01446.002	HIGH	stop_gained	Transcription regulatory SNF2
chr1_part1	56131939	C	T	2018_S3	BART1_0-u01446	BART1_0-u01446.003	HIGH	stop_gained	Transcription regulatory SNF2
chr1_part1	56131939	C	T	2018_S3	BART1_0-u01446	BART1_0-u01446.005	HIGH	stop_gained	Transcription regulatory SNF2
chr1_part1	56131939	C	T	2018_S3	BART1_0-u01446	BART1_0-u01446.006	HIGH	stop_gained	Transcription regulatory SNF2
chr1_part1	56131939	C	T	2018_S3	BART1_0-u01446	BART1_0-u01446.001	MODERATE	missense_variant	Transcription regulatory SNF2
chr1_part1	56131939	C	T	2018_S3	BART1_0-u01446	BART1_0-u01446.004	MODIFIER	upstream_gene_variant	Transcription regulatory SNF2
chr1_part1	56138040	C	T	2016_S2	BART1_0-u01446	BART1_0-u01446.005	MODERATE	missense_variant	Transcription regulatory SNF2
chr1_part1	56138040	C	T	2016_S2	BART1_0-u01446	BART1_0-u01446.006	MODERATE	missense_variant	Transcription regulatory SNF2
chr1_part1	56138040	C	T	2016_S2	BART1_0-u01446	BART1_0-u01446.002	LOW	synonymous_variant	Transcription regulatory SNF2
chr1_part1	56138040	C	T	2016_S2	BART1_0-u01446	BART1_0-u01446.003	LOW	synonymous_variant	Transcription regulatory SNF2
chr1_part1	56138040	C	T	2016_S2	BART1_0-u01446	BART1_0-u01446.001	MODIFIER	upstream_gene_variant	Transcription regulatory SNF2
chr1_part1	56138040	C	T	2016_S2	BART1_0-u01448	BART1_0-u01448.001	MODIFIER	downstream_gene_variant	Chromatin complex subunit A
chr1_part1	56687451	C	T	2018_S3	BART1_0-u01463	BART1_0-u01463.001	MODIFIER	intergenic_region	RNA polymerase II transcription initiation
chr1_part1	56688551	C	T	2016_S2	BART1_0-u01463	BART1_0-u01463.001	MODIFIER	intergenic_region	RNA polymerase II transcription initiation
chr1_part1	57412294	T	A	2016_S8	BART1_0-u01545	BART1_0-u01545.001	MODERATE	missense_variant	Queuine tRNA-ribosyltransferase
chr1_part1	57412294	T	A	2016_S8	BART1_0-u01545	BART1_0-u01545.002	MODERATE	missense_variant	Queuine tRNA-ribosyltransferase
chr1_part1	57412294	T	A	2016_S8	BART1_0-u01545	BART1_0-u01545.003	MODERATE	missense_variant	Queuine tRNA-ribosyltransferase
chr1_part1	57412294	T	A	2016_S8	BART1_0-u01545	BART1_0-u01545.005	MODERATE	missense_variant	Queuine tRNA-ribosyltransferase
chr1_part1	57412294	T	A	2016_S8	BART1_0-u01545	BART1_0-u01545.011	MODERATE	missense_variant	Queuine tRNA-ribosyltransferase
chr1_part1	57412294	T	A	2016_S8	BART1_0-u01545	BART1_0-u01545.007	MODERATE	missense_variant	Queuine tRNA-ribosyltransferase
chr1_part1	57412294	T	A	2016_S8	BART1_0-u01545	BART1_0-u01545.012	MODERATE	missense_variant	Queuine tRNA-ribosyltransferase
chr1_part1	57412294	T	A	2016_S8	BART1_0-u01545	BART1_0-u01545.010	MODERATE	missense_variant	Queuine tRNA-ribosyltransferase
chr1_part1	57412294	T	A	2016_S8	BART1_0-u01545	BART1_0-u01545.013	MODERATE	missense_variant	Queuine tRNA-ribosyltransferase
chr1_part1	57412294	T	A	2016_S8	BART1_0-u01545	BART1_0-u01545.014	MODERATE	missense_variant	Queuine tRNA-ribosyltransferase
chr1_part1	57412294	T	A	2016_S8	BART1_0-u01545	BART1_0-u01545.015	MODERATE	missense_variant	Queuine tRNA-ribosyltransferase
chr1_part1	57412294	T	A	2016_S8	BART1_0-u01545	BART1_0-u01545.016	MODERATE	missense_variant	Queuine tRNA-ribosyltransferase
chr1_part1	57412294	T	A	2016_S8	BART1_0-u01545	BART1_0-u01545.018	MODERATE	missense_variant	Queuine tRNA-ribosyltransferase
chr1_part1	57412294	T	A	2016_S8	BART1_0-u01545	BART1_0-u01545.019	MODERATE	missense_variant	Queuine tRNA-ribosyltransferase
chr1_part1	57412294	T	A	2016_S8	BART1_0-u01545	BART1_0-u01545.021	MODERATE	missense_variant	Queuine tRNA-ribosyltransferase
chr1_part1	57412294	T	A	2016_S8	BART1_0-u01545	BART1_0-u01545.022	MODERATE	missense_variant	Queuine tRNA-ribosyltransferase
chr1_part1	57412294	T	A	2016_S8	BART1_0-u01545	BART1_0-u01545.023	MODERATE	missense_variant	Queuine tRNA-ribosyltransferase
chr1_part1	57412294	T	A	2016_S8	BART1_0-u01545	BART1_0-u01545.025	MODERATE	missense_variant	Queuine tRNA-ribosyltransferase
chr1_part1	57412294	T	A	2016_S8	BART1_0-u01545	BART1_0-u01545.027	MODERATE	missense_variant	Queuine tRNA-ribosyltransferase
chr1_part1	57412294	T	A	2016_S8	BART1_0-u01545	BART1_0-u01545.029	MODERATE	missense_variant	Queuine tRNA-ribosyltransferase
chr1_part1	57412294	T	A	2016_S8	BART1_0-u01545	BART1_0-u01545.028	MODERATE	missense_variant	Queuine tRNA-ribosyltransferase
chr1_part1	57412294	T	A	2016_S8	BART1_0-u01545	BART1_0-u01545.034	MODERATE	missense_variant	Queuine tRNA-ribosyltransferase
chr1_part1	57412294	T	A	2016_S8	BART1_0-u01545	BART1_0-u01545.035	MODERATE	missense_variant	Queuine tRNA-ribosyltransferase
chr1_part1	57412294	T	A	2016_S8	BART1_0-u01545	BART1_0-u01545.038	MODERATE	missense_variant	Queuine tRNA-ribosyltransferase
chr1_part1	57412294	T	A	2016_S8	BART1_0-u01545	BART1_0-u01545.041	MODERATE	missense_variant	Queuine tRNA-ribosyltransferase
chr1_part1	57412294	T	A	2016_S8	BART1_0-u01545	BART1_0-u01545.042	MODERATE	missense_variant	Queuine tRNA-ribosyltransferase
chr1_part1	57412294	T	A	2016_S8	BART1_0-u01545	BART1_0-u01545.043	MODERATE	missense_variant	Queuine tRNA-ribosyltransferase
chr1_part1	57412294	T	A	2016_S8	BART1_0-u01545	BART1_0-u01545.044	MODERATE	missense_variant	Queuine tRNA-ribosyltransferase
chr1_part1	57412294	T	A	2016_S8	BART1_0-u01545	BART1_0-u01545.045	MODERATE	missense_variant	Queuine tRNA-ribosyltransferase
chr1_part1	57412294	T	A	2016_S8	BART1_0-u01545	BART1_0-u01545.046	MODERATE	missense_variant	Queuine tRNA-ribosyltransferase
chr1_part1	57412294	T	A	2016_S8	BART1_0-u01545	BART1_0-u01545.048	MODERATE	missense_variant	Queuine tRNA-ribosyltransferase
chr1_part1	57412294	T	A	2016_S8	BART1_0-u01545	BART1_0-u01545.050	MODERATE	missense_variant	Queuine tRNA-ribosyltransferase
chr1_part1	57412294	T	A	2016_S8	BART1_0-u01545	BART1_0-u01545.051	MODERATE	missense_variant	Queuine tRNA-ribosyltransferase
chr1_part1	57412294	T	A	2016_S8	BART1_0-u01545	BART1_0-u01545.052	MODERATE	missense_variant	Queuine tRNA-ribosyltransferase
chr1_part1	57412294	T	A	2016_S8	BART1_0-u01545	BART1_0-u01545.053	MODERATE	missense_variant	Queuine tRNA-ribosyltransferase
chr1_part1	57412294	T	A	2016_S8	BART1_0-u01545	BART1_0-u01545.055	MODERATE	missense_variant	Queuine tRNA-ribosyltransferase
chr1_part1	57412294	T	A	2016_S8	BART1_0-u01545	BART1_0-u01545.056	MODERATE	missense_variant	Queuine tRNA-ribosyltransferase
chr1_part1	57412294	T	A	2016_S8	BART1_0-u01545	BART1_0-u01545.004	LOW	synonymous_variant	Queuine tRNA-ribosyltransferase
chr1_part1	57412294	T	A	2016_S8	BART1_0-u01545	BART1_0-u01545.009	LOW	synonymous_variant	Queuine tRNA-ribosyltransferase
chr1_part1	57412294	T	A	2016_S8	BART1_0-u01545	BART1_0-u01545.008	LOW	synonymous_variant	Queuine tRNA-ribosyltransferase
chr1_part1	57412294	T	A	2016_S8	BART1_0-u01545	BART1_0-u01545.006	LOW	synonymous_variant	Queuine tRNA-ribosyltransferase
chr1_part1	57412294	T	A	2016_S8	BART1_0-u01545	BART1_0-u01545.017	LOW	synonymous_variant	Queuine tRNA-ribosyltransferase
chr1_part1	57412294	T	A	2016_S8	BART1_0-u01545	BART1_0-u01545.020	LOW	synonymous_variant	Queuine tRNA-ribosyltransferase
chr1_part1	57412294	T	A	2016_S8	BART1_0-u01545	BART1_0-u01545.024	LOW	synonymous_variant	Queuine tRNA-ribosyltransferase
chr1_part1	57412294	T	A	2016_S8	BART1_0-u01545	BART1_0-u01545.026	LOW	synonymous_variant	Queuine tRNA-ribosyltransferase
chr1_part1	57412294	T	A	2016_S8	BART1_0-u01545	BART1_0-u01545.030	LOW	synonymous_variant	Queuine tRNA-ribosyltransferase
chr1_part1	57412294	T	A	2016_S8	BART1_0-u01545	BART1_0-u01545.031	LOW	synonymous_variant	Queuine tRNA-ribosyltransferase
chr1_part1	57412294	T	A	2016_S8	BART1_0-u01545	BART1_0-u01545.033	LOW	synonymous_variant	Queuine tRNA-ribosyltransferase
chr1_part1	57412294	T	A	2016_S8	BART1_0-u01545	BART1_0-u01545.032	LOW	synonymous_variant	Queuine tRNA-ribosyltransferase
chr1_part1	57412294	T	A	2016_S8	BART1_0-u01545	BART1_0-u01545.036	LOW	synonymous_variant	Queuine tRNA-ribosyltransferase
chr1_part1	57412294	T	A	2016_S8	BART1_0-u01545	BART1_0-u01545.037	LOW	synonymous_variant	Queuine tRNA-ribosyltransferase
chr1_part1	57412294	T	A	2016_S8	BART1_0-u01545	BART1_0-u01545.039	LOW	synonymous_variant	Queuine tRNA-ribosyltransferase
chr1_part1	57412294	T	A	2016_S8	BART1_0-u01545	BART1_0-u01545.040	LOW	synonymous_variant	Queuine tRNA-ribosyltransferase
chr1_part1	57412294	T	A	2016_S8	BART1_0-u01545	BART1_0-u01545.047	LOW	synonymous_variant	Queuine tRNA-ribosyltransferase
chr1_part1	57412294	T	A	2016_S8	BART1_0-u01545	BART1_0-u01545.049	LOW	synonymous_variant	Queuine tRNA-ribosyltransferase
chr1_part1	57412294	T	A	2016_S8	BART1_0-u01545	BART1_0-u01545.054	LOW	synonymous_variant	Queuine tRNA-ribosyltransferase
chr1_part1	57412294	T	A	2016_S8	BART1_0-u01545	BART1_0-u01545.057	MODIFIER	upstream_gene_variant	Queuine tRNA-ribosyltransferase
chr1_part1	57412294	T	A	2016_S8	BART1_0-u40580	BART1_0-u40580.001	MODIFIER	intron_variant	#N/A
chr1_part1	58159440	A	T	2016_S1	BART1_0-u01484	BART1_0-u01484.001	MODIFIER	intergenic_region	#N/A
chr1_part1	58658332	G	T	2016_S6	BART1_0-u01501	BART1_0-u01501.001	MODERATE	missense_variant	ABC transporter I family member 1
chr1_part1	58658332	G	T	2016_S6	BART1_0-u01528	BART1_0-u01528.006	MODERATE	missense_variant	ABC transporter I family member 1
chr1_part1	58658332	G	T	2016_S6	BART1_0-u01528	BART1_0-u01528.005	MODERATE	missense_variant	ABC transporter I family member 1
chr1_part1	58658332	G	T	2016_S6	BART1_0-u01528	BART1_0-u01528.023	MODERATE	missense_variant	ABC transporter I family member 1
chr1_part1	58658332	G	T	2016_S6	BART1_0-u01528	BART1_0-u01528.014	MODERATE	missense_variant	ABC transporter I family member 1
chr1_part1	58658332	G	T	2016_S6	BART1_0-u01528	BART1_0-u01528.009	MODERATE	missense_variant	ABC transporter I family member 1
chr1_part1	58658332	G	T	2016_S6	BART1_0-u01528	BART1_0-u01528.010	MODERATE	missense_variant	ABC transporter I family member 1
chr1_part1	58658332	G	T	2016_S6	BART1_0-u01528	BART1_0-u01528.002	LOW	synonymous_variant	ABC transporter I family member 1
chr1_part1	58658332	G	T	2016_S6	BART1_0-u01528	BART1_0-u01528.003	LOW	synonymous_variant	ABC transporter I family member 1
chr1_part1	58658332	G	T	2016_S6	BART1_0-u01528	BART1_0-u01528.004	LOW	synonymous_variant	ABC transporter I family member 1
chr1_part1	58658332	G	T	2016_S6	BART1_0-u01528	BART1_0-u01528.016	LOW	synonymous_variant	ABC transporter I family member 1
chr1_part1	58658332	G	T	2016_S6	BART1_0-u01528	BART1_0-u01528.011	LOW	synonymous_variant	ABC transporter I family member 1
chr1_part1	58658332	G	T	2016_S6	BART1_0-u01528	BART1_0-u01528.001	LOW	synonymous_variant	ABC transporter I family member 1
chr1_part1	58658332	G	T	2016_S6	BART1_0-u01528	BART1_0-u01528.013	LOW	synonymous_variant	ABC transporter I family member 1
chr1_part1	58658332	G	T	2016_S6	BART1_0-u01528	BART1_0-u01528.008	LOW	synonymous_variant	ABC transporter I family member 1
chr1_part1	58658332	G	T	2016_S6	BART1_0-u01528	BART1_0-u01528.007	LOW	synonymous_variant	ABC transporter I family member 1
chr1_part1	58658332	G	T	2016_S6	BART1_0-u01528	BART1_0-u01528.021	LOW	synonymous_variant	ABC transporter I family member 1
chr1_part1	58658332	G	T	2016_S6	BART1_0-u01528	BART1_0-u01528.012	LOW	synonymous_variant	ABC transporter I family member 1
chr1_part1	58658332	G	T	2016_S6	BART1_0-u01528	BART1_0-u01528.017	LOW	synonymous_variant	ABC transporter I family member 1
chr1_part1	58658332	G	T	2016_S6	BART1_0-u01528	BART1_0-u01528.015	LOW	synonymous_variant	ABC transporter I family member 1
chr1_part1	58658332	G	T	2016_S6	BART1_0-u01528	BART1_0-u01528.019	MODIFIER	upstream_gene_variant	ABC transporter I family member 1
chr1_part1	58658332	G	T	2016_S6	BART1_0-u01528	BART1_0-u01528.022	MODIFIER	upstream_gene_variant	ABC transporter I family member 1
chr1_part1	58658332	G	T	2016_S6	BART1_0-u01528	BART1_0-u01528.018	MODIFIER	upstream_gene_variant	ABC transporter I family member 1
chr1_part1	58658393	G	A	2016_S4	BART1_0-u01528	BART1_0-u01528.002	MODERATE	missense_variant	ABC transporter I family member 1
chr1_part1	58658393	G	A	2016_S4	BART1_0-u01528	BART1_0-u01528.003	MODERATE	missense_variant	ABC transporter I family member 1
chr1_part1	58658393	G	A	2016_S4	BART1_0-u01528	BART1_0-u01528.004	MODERATE	missense_variant	ABC transporter I family member 1
chr1_part1	58658393	G	A	2016_S4	BART1_0-u01528	BART1_0-u01528.016	MODERATE	missense_variant	ABC transporter I family member 1
chr1_part1	58658393	G	A	2016_S4	BART1_0-u01528	BART1_0-u01528.011	MODERATE	missense_variant	ABC transporter I family member 1
chr1_part1	58658393	G	A	2016_S4	BART1_0-u01528	BART1_0-u01528.001	MODERATE	missense_variant	ABC transporter I family member 1
chr1_part1	58658393	G	A	2016_S4	BART1_0-u01528	BART1_0-u01528.013	MODERATE	missense_variant	ABC transporter I family member 1
chr1_part1	58658393	G	A	2016_S4	BART1_0-u01528	BART1_0-u01528.008	MODERATE	missense_variant	ABC transporter I family member 1
chr1_part1	58658393	G	A	2016_S4	BART1_0-u01528	BART1_0-u01528.007	MODERATE	missense_variant	ABC transporter I family member 1
chr1_part1	58658393	G	A	2016_S4	BART1_0-u01528	BART1_0-u01528.021	MODERATE	missense_variant	ABC transporter I family member 1
chr1_part1	58658393	G	A	2016_S4	BART1_0-u01528	BART1_0-u01528.012	MODERATE	missense_variant	ABC transporter I family member 1
chr1_part1	58658393	G	A	2016_S4	BART1_0-u01528	BART1_0-u01528.017	MODERATE	missense_variant	ABC transporter I family member 1
chr1_part1	58658393	G	A	2016_S4	BART1_0-u01528	BART1_0-u01528.015	MODERATE	missense_variant	ABC transporter I family member 1
chr1_part1	58658393	G	A	2016_S4	BART1_0-u01528	BART1_0-u01528.019	MODERATE	missense_variant	ABC transporter I family member 1
chr1_part1	58658393	G	A	2016_S4	BART1_0-u01528	BART1_0-u01528.022	MODERATE	missense_variant	ABC transporter I family member 1
chr1_part1	58658393	G	A	2016_S4	BART1_0-u01528	BART1_0-u01528.018	MODERATE	missense_variant	ABC transporter I family member 1
chr1_part1	58658393	G	A	2016_S4	BART1_0-u01501	BART1_0-u01501.001	LOW	synonymous_variant	ABC transporter I family member 1
chr1_part1	58658393	G	A	2016_S4	BART1_0-u01528	BART1_0-u01528.006	LOW	synonymous_variant	ABC transporter I family member 1
chr1_part1	58658393	G	A	2016_S4	BART1_0-u01528	BART1_0-u01528.005	LOW	synonymous_variant	ABC transporter I family member 1
chr1_part1	58658393	G	A	2016_S4	BART1_0-u01528	BART1_0-u01528.023	LOW	synonymous_variant	ABC transporter I family member 1
chr1_part1	58658393	G	A	2016_S4	BART1_0-u01528	BART1_0-u01528.014	LOW	synonymous_variant	ABC transporter I family member 1
chr1_part1	58658393	G	A	2016_S4	BART1_0-u01528	BART1_0-u01528.009	LOW	synonymous_variant	ABC transporter I family member 1
chr1_part1	58658393	G	A	2016_S4	BART1_0-u01528	BART1_0-u01528.010	LOW	synonymous_variant	ABC transporter I family member 1
chr1_part1	58687841	C	T	2018_S8	BART1_0-u01526	BART1_0-u01526.003	MODIFIER	intron_variant	#N/A
chr1_part1	58687841	C	T	2018_S8	BART1_0-u01526	BART1_0-u01526.002	MODIFIER	intron_variant	#N/A
chr1_part1	58687841	C	T	2018_S8	BART1_0-u01526	BART1_0-u01526.004	MODIFIER	intron_variant	#N/A
chr1_part1	58687841	C	T	2018_S8	BART1_0-u01526	BART1_0-u01526.001	MODIFIER	intron_variant	#N/A
chr1_part1	58687841	C	T	2018_S8	BART1_0-u01526	BART1_0-u01526.005	MODIFIER	intron_variant	#N/A
chr1_part1	58691059	C	T	2018_S12	BART1_0-u01500	BART1_0-u01500.001	MODERATE	missense_variant	#N/A
chr1_part1	58691059	C	T	2018_S12	BART1_0-u01504	BART1_0-u01504.001	MODERATE	missense_variant	#N/A
chr1_part1	58691059	C	T	2018_S12	BART1_0-u01500	BART1_0-u01500.003	MODERATE	missense_variant	#N/A
chr1_part1	58691059	C	T	2018_S12	BART1_0-u01504	BART1_0-u01504.002	MODERATE	missense_variant	#N/A
chr1_part1	58691059	C	T	2018_S12	BART1_0-u01500	BART1_0-u01500.002	MODERATE	missense_variant	#N/A
chr1_part1	58691059	C	T	2018_S12	BART1_0-u01504	BART1_0-u01504.003	MODERATE	missense_variant	#N/A
chr1_part1	58691059	C	T	2018_S12	BART1_0-u01504	BART1_0-u01504.004	LOW	synonymous_variant	#N/A
chr1_part1	58691059	C	T	2018_S12	BART1_0-u01526	BART1_0-u01526.003	MODIFIER	downstream_gene_variant	#N/A
chr1_part1	58691059	C	T	2018_S12	BART1_0-u01526	BART1_0-u01526.002	MODIFIER	downstream_gene_variant	#N/A
chr1_part1	58691059	C	T	2018_S12	BART1_0-u01526	BART1_0-u01526.004	MODIFIER	downstream_gene_variant	#N/A
chr1_part1	58691059	C	T	2018_S12	BART1_0-u01526	BART1_0-u01526.001	MODIFIER	downstream_gene_variant	#N/A
chr1_part1	58691059	C	T	2018_S12	BART1_0-u01526	BART1_0-u01526.005	MODIFIER	downstream_gene_variant	#N/A
chr1_part1	59180398	C	T	2018_S8	BART1_0-u60267	BART1_0-u60267.001	MODIFIER	intergenic_region	0
chr1_part1	60943745	G	A	2016_S4	BART1_0-u01516	BART1_0-u01516.001	MODIFIER	intergenic_region	#N/A
chr1_part1	60953216	G	A	2018_S5	BART1_0-u01521	BART1_0-u01521.001	LOW	synonymous_variant	Dienelactone hydrolase family, putative
chr1_part1	60953216	G	A	2018_S5	BART1_0-u01521	BART1_0-u01521.002	MODIFIER	upstream_gene_variant	Dienelactone hydrolase family, putative
chr1_part1	60953216	G	A	2018_S5	BART1_0-u01521	BART1_0-u01521.003	MODIFIER	upstream_gene_variant	Dienelactone hydrolase family, putative
chr1_part1	60953216	G	A	2018_S5	BART1_0-u01521	BART1_0-u01521.004	MODIFIER	upstream_gene_variant	Dienelactone hydrolase family, putative
chr1_part1	60953216	G	A	2018_S5	BART1_0-u01521	BART1_0-u01521.005	MODIFIER	upstream_gene_variant	Dienelactone hydrolase family, putative
chr1_part1	60953216	G	A	2018_S5	BART1_0-u01521	BART1_0-u01521.006	MODIFIER	upstream_gene_variant	Dienelactone hydrolase family, putative
chr1_part1	61349843	C	T	2018_S8	BART1_0-u01519	BART1_0-u01519.001	MODIFIER	intergenic_region	#N/A
chr1_part1	61394875	C	T	2018_S1	BART1_0-u01519	BART1_0-u01519.001	MODIFIER	intergenic_region	#N/A
chr1_part1	61394931	C	T	2016_S8	BART1_0-u01519	BART1_0-u01519.001	MODIFIER	intergenic_region	#N/A
chr1_part1	61565536	G	A	2018_S7	BART1_0-u01523	BART1_0-u01523.001	MODERATE	missense_variant	Pentatricopeptide repeat
chr1_part1	61565536	G	A	2018_S7	BART1_0-u01523	BART1_0-u01523.002	MODERATE	missense_variant	Pentatricopeptide repeat
chr1_part1	61634224	C	T	2018_S2	BART1_0-u01524	BART1_0-u01524.003	MODERATE	missense_variant	Pentatricopeptide repeat-containing protein, chloroplastic
chr1_part1	61634224	C	T	2018_S2	BART1_0-u01524	BART1_0-u01524.001	MODERATE	missense_variant	Pentatricopeptide repeat-containing protein, chloroplastic
chr1_part1	61634224	C	T	2018_S2	BART1_0-u01524	BART1_0-u01524.002	LOW	synonymous_variant	Pentatricopeptide repeat-containing protein, chloroplastic
chr1_part1	61683643	C	T	2016_S2	BART1_0-u01525	BART1_0-u01525.001	MODIFIER	intron_variant	#N/A
chr1_part1	61683643	C	T	2016_S2	BART1_0-u01525	BART1_0-u01525.004	MODIFIER	intron_variant	#N/A
chr1_part1	61683643	C	T	2016_S2	BART1_0-u01525	BART1_0-u01525.005	MODIFIER	intron_variant	#N/A
chr1_part1	61683643	C	T	2016_S2	BART1_0-u01525	BART1_0-u01525.007	MODIFIER	intron_variant	#N/A
chr1_part1	61683643	C	T	2016_S2	BART1_0-u01525	BART1_0-u01525.003	MODIFIER	intron_variant	#N/A
chr1_part1	61683643	C	T	2016_S2	BART1_0-u01525	BART1_0-u01525.002	MODIFIER	intron_variant	#N/A
chr1_part1	61702807	C	T	2018_S8	BART1_0-u01525	BART1_0-u01525.001	MODIFIER	intron_variant	#N/A
chr1_part1	61702807	C	T	2018_S8	BART1_0-u01525	BART1_0-u01525.004	MODIFIER	intron_variant	#N/A
chr1_part1	61702807	C	T	2018_S8	BART1_0-u01525	BART1_0-u01525.005	MODIFIER	intron_variant	#N/A
chr1_part1	61702807	C	T	2018_S8	BART1_0-u01525	BART1_0-u01525.007	MODIFIER	intron_variant	#N/A
chr1_part1	61702807	C	T	2018_S8	BART1_0-u01525	BART1_0-u01525.003	MODIFIER	intron_variant	#N/A
chr1_part1	61702807	C	T	2018_S8	BART1_0-u01525	BART1_0-u01525.002	MODIFIER	intron_variant	#N/A
chr1_part1	61903874	T	A	2018_S2	BART1_0-u01536	BART1_0-u01536.002	MODIFIER	intron_variant	Putative disease resistance protein RGA3
chr1_part1	61903874	T	A	2018_S2	BART1_0-u01536	BART1_0-u01536.006	MODIFIER	intron_variant	Putative disease resistance protein RGA3
chr1_part1	61903874	T	A	2018_S2	BART1_0-u01536	BART1_0-u01536.005	MODIFIER	intron_variant	Putative disease resistance protein RGA3
chr1_part1	61903874	T	A	2018_S2	BART1_0-u01536	BART1_0-u01536.022	MODIFIER	intron_variant	Putative disease resistance protein RGA3
chr1_part1	61903874	T	A	2018_S2	BART1_0-u01536	BART1_0-u01536.021	MODIFIER	intron_variant	Putative disease resistance protein RGA3
chr1_part1	62112584	A	T	2018_S6	BART1_0-u01536	BART1_0-u01536.022	HIGH	stop_gained	Putative disease resistance protein RGA3
chr1_part1	62112584	A	T	2018_S6	BART1_0-u01536	BART1_0-u01536.021	HIGH	stop_gained	Putative disease resistance protein RGA3
chr1_part1	62112584	A	T	2018_S6	BART1_0-u01541	BART1_0-u01541.007	HIGH	stop_gained	Putative disease resistance protein RGA3
chr1_part1	62112584	A	T	2018_S6	BART1_0-u01541	BART1_0-u01541.005	HIGH	stop_gained	Putative disease resistance protein RGA3
chr1_part1	62112584	A	T	2018_S6	BART1_0-u01541	BART1_0-u01541.004	HIGH	stop_gained	Putative disease resistance protein RGA3
chr1_part1	62112584	A	T	2018_S6	BART1_0-u01536	BART1_0-u01536.023	HIGH	stop_gained	Putative disease resistance protein RGA3
chr1_part1	62112584	A	T	2018_S6	BART1_0-u01536	BART1_0-u01536.002	HIGH	stop_lost	Putative disease resistance protein RGA3
chr1_part1	62112584	A	T	2018_S6	BART1_0-u01536	BART1_0-u01536.006	HIGH	stop_lost	Putative disease resistance protein RGA3
chr1_part1	62112584	A	T	2018_S6	BART1_0-u01541	BART1_0-u01541.002	HIGH	stop_lost	Putative disease resistance protein RGA3
chr1_part1	62112584	A	T	2018_S6	BART1_0-u01536	BART1_0-u01536.005	LOW	synonymous_variant	Putative disease resistance protein RGA3
chr1_part1	62112584	A	T	2018_S6	BART1_0-u01541	BART1_0-u01541.006	LOW	synonymous_variant	Putative disease resistance protein RGA3
chr1_part1	62112584	A	T	2018_S6	BART1_0-u01541	BART1_0-u01541.001	LOW	synonymous_variant	Putative disease resistance protein RGA3
chr1_part1	62112584	A	T	2018_S6	BART1_0-u01541	BART1_0-u01541.003	LOW	synonymous_variant	Putative disease resistance protein RGA3
chr1_part1	62112584	A	T	2018_S6	BART1_0-u01541	BART1_0-u01541.008	MODIFIER	intron_variant	Putative disease resistance protein RGA3
chr1_part1	62112584	A	T	2018_S6	BART1_0-u01541	BART1_0-u01541.009	MODIFIER	intron_variant	Putative disease resistance protein RGA3
chr1_part1	62112584	A	T	2018_S6	BART1_0-u01541	BART1_0-u01541.010	MODIFIER	intron_variant	Putative disease resistance protein RGA3
chr1_part1	62183013	G	A	2018_S12	BART1_0-u01536	BART1_0-u01536.021	MODIFIER	upstream_gene_variant	Putative disease resistance protein RGA3
chr1_part1	62183013	G	A	2018_S12	BART1_0-u01541	BART1_0-u01541.008	MODIFIER	upstream_gene_variant	Putative disease resistance protein RGA3
chr1_part1	62183013	G	A	2018_S12	BART1_0-u01541	BART1_0-u01541.009	MODIFIER	upstream_gene_variant	Putative disease resistance protein RGA3
chr1_part1	62183013	G	A	2018_S12	BART1_0-u01541	BART1_0-u01541.010	MODIFIER	upstream_gene_variant	Putative disease resistance protein RGA3
chr1_part1	62183013	G	A	2018_S12	BART1_0-u01541	BART1_0-u01541.011	MODIFIER	upstream_gene_variant	Putative disease resistance protein RGA3
chr1_part1	62183013	G	A	2018_S12	BART1_0-u01536	BART1_0-u01536.019	MODIFIER	downstream_gene_variant	Putative disease resistance protein RGA3
chr1_part1	62183013	G	A	2018_S12	BART1_0-u01536	BART1_0-u01536.017	MODIFIER	downstream_gene_variant	Putative disease resistance protein RGA3
chr1_part1	62183013	G	A	2018_S12	BART1_0-u01541	BART1_0-u01541.006	MODIFIER	intron_variant	Putative disease resistance protein RGA3
chr1_part1	62183013	G	A	2018_S12	BART1_0-u01541	BART1_0-u01541.001	MODIFIER	intron_variant	Putative disease resistance protein RGA3
chr1_part1	62183013	G	A	2018_S12	BART1_0-u01541	BART1_0-u01541.003	MODIFIER	intron_variant	Putative disease resistance protein RGA3
chr1_part1	62183013	G	A	2018_S12	BART1_0-u01541	BART1_0-u01541.007	MODIFIER	intron_variant	Putative disease resistance protein RGA3
chr1_part1	62183013	G	A	2018_S12	BART1_0-u01541	BART1_0-u01541.005	MODIFIER	intron_variant	Putative disease resistance protein RGA3
chr1_part1	62183013	G	A	2018_S12	BART1_0-u01541	BART1_0-u01541.004	MODIFIER	intron_variant	Putative disease resistance protein RGA3
chr1_part1	62183013	G	A	2018_S12	BART1_0-u01541	BART1_0-u01541.002	MODIFIER	intron_variant	Putative disease resistance protein RGA3
chr1_part1	62183929	G	A	2018_S12	BART1_0-u01536	BART1_0-u01536.017	LOW	splice_region_variant&intron_variant	Putative disease resistance protein RGA3
chr1_part1	62183929	G	A	2018_S12	BART1_0-u01541	BART1_0-u01541.008	MODIFIER	upstream_gene_variant	Putative disease resistance protein RGA3
chr1_part1	62183929	G	A	2018_S12	BART1_0-u01541	BART1_0-u01541.009	MODIFIER	upstream_gene_variant	Putative disease resistance protein RGA3
chr1_part1	62183929	G	A	2018_S12	BART1_0-u01541	BART1_0-u01541.006	MODIFIER	intron_variant	Putative disease resistance protein RGA3
chr1_part1	62183929	G	A	2018_S12	BART1_0-u01541	BART1_0-u01541.001	MODIFIER	intron_variant	Putative disease resistance protein RGA3
chr1_part1	62183929	G	A	2018_S12	BART1_0-u01541	BART1_0-u01541.003	MODIFIER	intron_variant	Putative disease resistance protein RGA3
chr1_part1	62183929	G	A	2018_S12	BART1_0-u01541	BART1_0-u01541.007	MODIFIER	intron_variant	Putative disease resistance protein RGA3
chr1_part1	62183929	G	A	2018_S12	BART1_0-u01541	BART1_0-u01541.005	MODIFIER	intron_variant	Putative disease resistance protein RGA3
chr1_part1	62183929	G	A	2018_S12	BART1_0-u01541	BART1_0-u01541.004	MODIFIER	intron_variant	Putative disease resistance protein RGA3
chr1_part1	62183929	G	A	2018_S12	BART1_0-u01541	BART1_0-u01541.002	MODIFIER	intron_variant	Putative disease resistance protein RGA3
chr1_part1	62183929	G	A	2018_S12	BART1_0-u01536	BART1_0-u01536.019	MODIFIER	intron_variant	Putative disease resistance protein RGA3
chr1_part1	62185113	G	A	2018_S8	BART1_0-u01536	BART1_0-u01536.019	MODIFIER	upstream_gene_variant	Putative disease resistance protein RGA3
chr1_part1	62185113	G	A	2018_S8	BART1_0-u01536	BART1_0-u01536.017	MODIFIER	upstream_gene_variant	Putative disease resistance protein RGA3
chr1_part1	62185113	G	A	2018_S8	BART1_0-u01541	BART1_0-u01541.006	MODIFIER	intron_variant	Putative disease resistance protein RGA3
chr1_part1	62185113	G	A	2018_S8	BART1_0-u01541	BART1_0-u01541.001	MODIFIER	intron_variant	Putative disease resistance protein RGA3
chr1_part1	62185113	G	A	2018_S8	BART1_0-u01541	BART1_0-u01541.003	MODIFIER	intron_variant	Putative disease resistance protein RGA3
chr1_part1	62185113	G	A	2018_S8	BART1_0-u01541	BART1_0-u01541.007	MODIFIER	intron_variant	Putative disease resistance protein RGA3
chr1_part1	62185113	G	A	2018_S8	BART1_0-u01541	BART1_0-u01541.005	MODIFIER	intron_variant	Putative disease resistance protein RGA3
chr1_part1	62185113	G	A	2018_S8	BART1_0-u01541	BART1_0-u01541.004	MODIFIER	intron_variant	Putative disease resistance protein RGA3
chr1_part1	62185113	G	A	2018_S8	BART1_0-u01541	BART1_0-u01541.002	MODIFIER	intron_variant	Putative disease resistance protein RGA3
chr1_part1	62186607	G	A	2018_S9	BART1_0-u01541	BART1_0-u01541.006	MODIFIER	intron_variant	Putative disease resistance protein RGA3
chr1_part1	62186607	G	A	2018_S9	BART1_0-u01541	BART1_0-u01541.001	MODIFIER	intron_variant	Putative disease resistance protein RGA3
chr1_part1	62186607	G	A	2018_S9	BART1_0-u01541	BART1_0-u01541.003	MODIFIER	intron_variant	Putative disease resistance protein RGA3
chr1_part1	62186607	G	A	2018_S9	BART1_0-u01541	BART1_0-u01541.007	MODIFIER	intron_variant	Putative disease resistance protein RGA3
chr1_part1	62186607	G	A	2018_S9	BART1_0-u01541	BART1_0-u01541.005	MODIFIER	intron_variant	Putative disease resistance protein RGA3
chr1_part1	62186607	G	A	2018_S9	BART1_0-u01541	BART1_0-u01541.004	MODIFIER	intron_variant	Putative disease resistance protein RGA3
chr1_part1	62186607	G	A	2018_S9	BART1_0-u01541	BART1_0-u01541.002	MODIFIER	intron_variant	Putative disease resistance protein RGA3
chr1_part1	62190540	G	A	2018_S2	BART1_0-u01541	BART1_0-u01541.001	MODERATE	missense_variant	Putative disease resistance protein RGA3
chr1_part1	62190540	G	A	2018_S2	BART1_0-u01541	BART1_0-u01541.003	MODERATE	missense_variant	Putative disease resistance protein RGA3
chr1_part1	62190540	G	A	2018_S2	BART1_0-u01541	BART1_0-u01541.005	MODERATE	missense_variant	Putative disease resistance protein RGA3
chr1_part1	62190540	G	A	2018_S2	BART1_0-u01541	BART1_0-u01541.004	MODERATE	missense_variant	Putative disease resistance protein RGA3
chr1_part1	62190540	G	A	2018_S2	BART1_0-u01541	BART1_0-u01541.006	LOW	synonymous_variant	Putative disease resistance protein RGA3
chr1_part1	62190540	G	A	2018_S2	BART1_0-u01541	BART1_0-u01541.007	LOW	synonymous_variant	Putative disease resistance protein RGA3
chr1_part1	62190540	G	A	2018_S2	BART1_0-u01541	BART1_0-u01541.002	MODIFIER	intron_variant	Putative disease resistance protein RGA3
chr1_part1	62229227	G	A	2016_S4	BART1_0-u01542	BART1_0-u01542.002	MODERATE	missense_variant	Retrovirus-related Pol polyprotein LINE-1
chr1_part1	62229227	G	A	2016_S4	BART1_0-u01542	BART1_0-u01542.006	MODERATE	missense_variant	Retrovirus-related Pol polyprotein LINE-1
chr1_part1	62229227	G	A	2016_S4	BART1_0-u01542	BART1_0-u01542.001	MODERATE	missense_variant	Retrovirus-related Pol polyprotein LINE-1
chr1_part1	62229227	G	A	2016_S4	BART1_0-u01542	BART1_0-u01542.008	MODERATE	missense_variant	Retrovirus-related Pol polyprotein LINE-1
chr1_part1	62229227	G	A	2016_S4	BART1_0-u01542	BART1_0-u01542.011	MODERATE	missense_variant	Retrovirus-related Pol polyprotein LINE-1
chr1_part1	62229227	G	A	2016_S4	BART1_0-u01542	BART1_0-u01542.003	LOW	synonymous_variant	Retrovirus-related Pol polyprotein LINE-1
chr1_part1	62229227	G	A	2016_S4	BART1_0-u01542	BART1_0-u01542.004	LOW	synonymous_variant	Retrovirus-related Pol polyprotein LINE-1
chr1_part1	62229227	G	A	2016_S4	BART1_0-u01542	BART1_0-u01542.009	LOW	synonymous_variant	Retrovirus-related Pol polyprotein LINE-1
chr1_part1	62229227	G	A	2016_S4	BART1_0-u01542	BART1_0-u01542.013	LOW	synonymous_variant	Retrovirus-related Pol polyprotein LINE-1
chr1_part1	62229227	G	A	2016_S4	BART1_0-u01542	BART1_0-u01542.010	LOW	synonymous_variant	Retrovirus-related Pol polyprotein LINE-1
chr1_part1	62229227	G	A	2016_S4	BART1_0-u01542	BART1_0-u01542.007	LOW	synonymous_variant	Retrovirus-related Pol polyprotein LINE-1
chr1_part1	62229227	G	A	2016_S4	BART1_0-u01542	BART1_0-u01542.012	LOW	synonymous_variant	Retrovirus-related Pol polyprotein LINE-1
chr1_part1	62229227	G	A	2016_S4	BART1_0-u01542	BART1_0-u01542.005	LOW	synonymous_variant	Retrovirus-related Pol polyprotein LINE-1
chr1_part1	62261202	G	A	2016_S7	BART1_0-u01532	BART1_0-u01532.001	MODERATE	missense_variant	#N/A
chr1_part1	62486356	G	T	2016_S5	BART1_0-u01535	BART1_0-u01535.001	MODIFIER	intergenic_region	#N/A
chr1_part1	63367029	G	A	2018_S5	BART1_0-u01601	BART1_0-u01601.001	MODERATE	missense_variant	Dihydrodipicolinate reductase
chr1_part1	63367029	G	A	2018_S5	BART1_0-u01601	BART1_0-u01601.002	MODERATE	missense_variant	Dihydrodipicolinate reductase
chr1_part1	63367029	G	A	2018_S5	BART1_0-u01601	BART1_0-u01601.003	MODERATE	missense_variant	Dihydrodipicolinate reductase
chr1_part1	63367029	G	A	2018_S5	BART1_0-u01601	BART1_0-u01601.004	MODERATE	missense_variant	Dihydrodipicolinate reductase
chr1_part1	63367029	G	A	2018_S5	BART1_0-u01601	BART1_0-u01601.005	MODERATE	missense_variant	Dihydrodipicolinate reductase
chr1_part1	63367029	G	A	2018_S5	BART1_0-u01601	BART1_0-u01601.006	MODIFIER	upstream_gene_variant	Dihydrodipicolinate reductase
chr1_part1	63372951	G	A	2018_S6	BART1_0-u01601	BART1_0-u01601.001	MODIFIER	intron_variant	Dihydrodipicolinate reductase
chr1_part1	63372951	G	A	2018_S6	BART1_0-u01601	BART1_0-u01601.002	MODIFIER	intron_variant	Dihydrodipicolinate reductase
chr1_part1	63372951	G	A	2018_S6	BART1_0-u01601	BART1_0-u01601.003	MODIFIER	intron_variant	Dihydrodipicolinate reductase
chr1_part1	63372951	G	A	2018_S6	BART1_0-u01601	BART1_0-u01601.004	MODIFIER	intron_variant	Dihydrodipicolinate reductase
chr1_part1	63372951	G	A	2018_S6	BART1_0-u01601	BART1_0-u01601.005	MODIFIER	intron_variant	Dihydrodipicolinate reductase
chr1_part1	63372951	G	A	2018_S6	BART1_0-u01601	BART1_0-u01601.006	MODIFIER	intron_variant	Dihydrodipicolinate reductase
chr1_part1	63390309	G	A	2018_S5	BART1_0-u01603	BART1_0-u01603.001	HIGH	stop_gained	Asparagine--tRNA ligase
chr1_part1	63502164	G	A	2018_S3	BART1_0-u01602	BART1_0-u01602.001	MODERATE	missense_variant	Glutathione S-transferase
chr1_part1	63738847	T	A	2016_S3	BART1_0-u01597	BART1_0-u01597.001	MODERATE	missense_variant	#N/A
chr1_part1	63738847	T	A	2016_S3	BART1_0-u01597	BART1_0-u01597.004	MODERATE	missense_variant	#N/A
chr1_part1	63738847	T	A	2016_S3	BART1_0-u01597	BART1_0-u01597.005	MODERATE	missense_variant	#N/A
chr1_part1	63738847	T	A	2016_S3	BART1_0-u01597	BART1_0-u01597.006	MODERATE	missense_variant	#N/A
chr1_part1	63738847	T	A	2016_S3	BART1_0-u01597	BART1_0-u01597.007	MODERATE	missense_variant	#N/A
chr1_part1	63738847	T	A	2016_S3	BART1_0-u01597	BART1_0-u01597.002	LOW	synonymous_variant	#N/A
chr1_part1	63738847	T	A	2016_S3	BART1_0-u01597	BART1_0-u01597.003	LOW	synonymous_variant	#N/A
chr1_part1	63738847	T	A	2016_S3	BART1_0-u01597	BART1_0-u01597.008	LOW	synonymous_variant	#N/A
chr1_part1	64090638	C	T	2016_S7	BART1_0-u01596	BART1_0-u01596.001	MODIFIER	intergenic_region	#N/A
chr1_part1	64309112	A	G	2018_S12	BART1_0-u01587	BART1_0-u01587.001	MODERATE	missense_variant	Retrovirus-related Pol polyprotein from transposon TNT 1-94
chr1_part1	64309112	A	G	2018_S12	BART1_0-u01587	BART1_0-u01587.002	LOW	synonymous_variant	Retrovirus-related Pol polyprotein from transposon TNT 1-94
chr1_part1	64309112	A	G	2018_S12	BART1_0-u01586	BART1_0-u01586.001	MODIFIER	intron_variant	#N/A
chr1_part1	64313035	G	A	2016_S7	BART1_0-u01587	BART1_0-u01587.002	MODERATE	missense_variant	Retrovirus-related Pol polyprotein from transposon TNT 1-94
chr1_part1	64313035	G	A	2016_S7	BART1_0-u01587	BART1_0-u01587.001	LOW	synonymous_variant	Retrovirus-related Pol polyprotein from transposon TNT 1-94
chr1_part1	64313035	G	A	2016_S7	BART1_0-u01586	BART1_0-u01586.001	MODIFIER	intron_variant	#N/A
chr1_part1	64316293	G	A	2018_S3	BART1_0-u01586	BART1_0-u01586.001	MODIFIER	intron_variant	#N/A
chr1_part1	64405498	G	A	2018_S9	BART1_0-u01586	BART1_0-u01586.001	MODIFIER	intergenic_region	#N/A
chr1_part1	64844077	G	A	2018_S2	BART1_0-u01581	BART1_0-u01581.001	HIGH	stop_gained	Peroxidase
chr1_part1	64941399	G	A	2018_S10	BART1_0-u01592	BART1_0-u01592.001	MODERATE	missense_variant	#N/A
chr1_part1	64941399	G	A	2018_S10	BART1_0-u01592	BART1_0-u01592.004	MODERATE	missense_variant	#N/A
chr1_part1	64941399	G	A	2018_S10	BART1_0-u01592	BART1_0-u01592.005	MODERATE	missense_variant	#N/A
chr1_part1	64941399	G	A	2018_S10	BART1_0-u01592	BART1_0-u01592.006	MODERATE	missense_variant	#N/A
chr1_part1	64941399	G	A	2018_S10	BART1_0-u01592	BART1_0-u01592.007	MODERATE	missense_variant	#N/A
chr1_part1	64941399	G	A	2018_S10	BART1_0-u01592	BART1_0-u01592.009	MODERATE	missense_variant	#N/A
chr1_part1	64941399	G	A	2018_S10	BART1_0-u01592	BART1_0-u01592.010	MODERATE	missense_variant	#N/A
chr1_part1	64941399	G	A	2018_S10	BART1_0-u01592	BART1_0-u01592.015	MODERATE	missense_variant	#N/A
chr1_part1	64941399	G	A	2018_S10	BART1_0-u01592	BART1_0-u01592.002	LOW	synonymous_variant	#N/A
chr1_part1	64941399	G	A	2018_S10	BART1_0-u01592	BART1_0-u01592.003	LOW	synonymous_variant	#N/A
chr1_part1	64941399	G	A	2018_S10	BART1_0-u01592	BART1_0-u01592.008	LOW	synonymous_variant	#N/A
chr1_part1	64941399	G	A	2018_S10	BART1_0-u01592	BART1_0-u01592.011	LOW	synonymous_variant	#N/A
chr1_part1	64941399	G	A	2018_S10	BART1_0-u01592	BART1_0-u01592.013	LOW	synonymous_variant	#N/A
chr1_part1	64941399	G	A	2018_S10	BART1_0-u01592	BART1_0-u01592.014	LOW	synonymous_variant	#N/A
chr1_part1	64941399	G	A	2018_S10	BART1_0-u01592	BART1_0-u01592.012	LOW	synonymous_variant	#N/A
chr1_part1	65203958	A	T	2016_S1	BART1_0-u01578	BART1_0-u01578.001	MODIFIER	intergenic_region	Peroxidase
chr1_part1	65350366	C	A	2018_S2	BART1_0-u01577	BART1_0-u01577.001	MODERATE	missense_variant	Peroxidase
chr1_part1	65350366	C	A	2018_S2	BART1_0-u01577	BART1_0-u01577.002	MODERATE	missense_variant	Peroxidase
chr1_part1	65600424	G	A	2016_S5	BART1_0-u01579	BART1_0-u01579.001	MODERATE	missense_variant	Nucleotide binding protein, putative
chr1_part1	65600424	G	A	2016_S5	BART1_0-u01579	BART1_0-u01579.002	LOW	synonymous_variant	Nucleotide binding protein, putative
chr1_part1	65614610	C	T	2018_S6	BART1_0-u01579	BART1_0-u01579.002	MODERATE	missense_variant	Nucleotide binding protein, putative
chr1_part1	65614610	C	T	2018_S6	BART1_0-u01579	BART1_0-u01579.003	MODERATE	missense_variant	Nucleotide binding protein, putative
chr1_part1	65614610	C	T	2018_S6	BART1_0-u01579	BART1_0-u01579.001	LOW	synonymous_variant	Nucleotide binding protein, putative
chr1_part1	65724787	C	T	2016_S7	BART1_0-u01570	BART1_0-u01570.001	LOW	synonymous_variant	#N/A
chr1_part1	65724787	C	T	2016_S7	BART1_0-u01572	BART1_0-u01572.001	MODIFIER	downstream_gene_variant	#N/A
chr1_part1	65724787	C	T	2016_S7	BART1_0-u01568	BART1_0-u01568.001	MODIFIER	downstream_gene_variant	#N/A
chr1_part1	65724787	C	T	2016_S7	BART1_0-u01567	BART1_0-u01567.001	MODIFIER	downstream_gene_variant	#N/A
chr1_part1	65740065	A	G	2018_S3	BART1_0-u01571	BART1_0-u01571.001	MODIFIER	intergenic_region	Xaa-Pro dipeptidase
chr1_part1	65821819	G	A	2018_S7	BART1_0-u01565	BART1_0-u01565.001	MODIFIER	intergenic_region	C2 calcium-dependent membrane targeting
chr1_part1	65914514	G	A	2016_S7	BART1_0-u01564	BART1_0-u01564.001	MODERATE	missense_variant	Tuftelin-interacting protein 11
chr1_part1	66002039	G	A	2018_S7	BART1_0-u01564	BART1_0-u01564.001	MODIFIER	intron_variant	Tuftelin-interacting protein 11
chr1_part1	66098583	G	A	2016_S1	BART1_0-u01552	BART1_0-u01552.001	MODERATE	missense_variant	#N/A
chr1_part1	66098583	G	A	2016_S1	BART1_0-u01553	BART1_0-u01553.001	MODERATE	missense_variant	#N/A
chr1_part1	66098583	G	A	2016_S1	BART1_0-u01552	BART1_0-u01552.002	MODERATE	missense_variant	#N/A
chr1_part1	66098583	G	A	2016_S1	BART1_0-u01553	BART1_0-u01553.002	MODERATE	missense_variant	#N/A
chr1_part1	66098583	G	A	2016_S1	BART1_0-u01564	BART1_0-u01564.001	MODIFIER	intron_variant	Tuftelin-interacting protein 11
chr1_part1	66505875	T	A	2016_S4	BART1_0-u01550	BART1_0-u01550.001	MODIFIER	intergenic_region	O-glucosyltransferase rumi
chr1_part1	67098685	C	A	2018_S11	BART1_0-u01606	BART1_0-u01606.003	MODIFIER	upstream_gene_variant	EF-hand domain
chr1_part1	67098685	C	A	2018_S11	BART1_0-u01606	BART1_0-u01606.001	MODIFIER	intron_variant	EF-hand domain
chr1_part1	67098685	C	A	2018_S11	BART1_0-u01606	BART1_0-u01606.002	MODIFIER	intron_variant	EF-hand domain
chr1_part1	67098685	C	A	2018_S11	BART1_0-u01606	BART1_0-u01606.004	MODIFIER	intron_variant	EF-hand domain
chr1_part1	67115175	C	T	2018_S1	BART1_0-u01606	BART1_0-u01606.001	MODIFIER	intergenic_region	EF-hand domain
chr1_part1	67423974	C	T	2016_S7	BART1_0-u01616	BART1_0-u01616.001	MODIFIER	intron_variant	Anaphase-promoting complex subunit 7
chr1_part1	67423974	C	T	2016_S7	BART1_0-u01616	BART1_0-u01616.002	MODIFIER	intron_variant	Anaphase-promoting complex subunit 7
chr1_part1	67423974	C	T	2016_S7	BART1_0-u01616	BART1_0-u01616.004	MODIFIER	intron_variant	Anaphase-promoting complex subunit 7
chr1_part1	67423974	C	T	2016_S7	BART1_0-u01616	BART1_0-u01616.003	MODIFIER	intron_variant	Anaphase-promoting complex subunit 7
chr1_part1	67423974	C	T	2016_S7	BART1_0-u01616	BART1_0-u01616.005	MODIFIER	intron_variant	Anaphase-promoting complex subunit 7
chr1_part1	67423974	C	T	2016_S7	BART1_0-u01616	BART1_0-u01616.006	MODIFIER	intron_variant	Anaphase-promoting complex subunit 7
chr1_part1	67423974	C	T	2016_S7	BART1_0-u01616	BART1_0-u01616.008	MODIFIER	intron_variant	Anaphase-promoting complex subunit 7
chr1_part1	67423974	C	T	2016_S7	BART1_0-u01616	BART1_0-u01616.007	MODIFIER	intron_variant	Anaphase-promoting complex subunit 7
chr1_part1	67423974	C	T	2016_S7	BART1_0-u01616	BART1_0-u01616.009	MODIFIER	intron_variant	Anaphase-promoting complex subunit 7
chr1_part1	67587639	G	A	2018_S12	BART1_0-u01608	BART1_0-u01608.001	MODERATE	missense_variant	#N/A
chr1_part1	67587639	G	A	2018_S12	BART1_0-u01609	BART1_0-u01609.001	MODIFIER	upstream_gene_variant	#N/A
chr1_part1	67587699	G	A	2018_S6	BART1_0-u01608	BART1_0-u01608.001	MODERATE	missense_variant	#N/A
chr1_part1	67587699	G	A	2018_S6	BART1_0-u01609	BART1_0-u01609.001	MODIFIER	upstream_gene_variant	#N/A
chr1_part1	67590236	G	A	2018_S2	BART1_0-u01608	BART1_0-u01608.001	MODIFIER	intergenic_region	#N/A
chr1_part1	67643256	C	T	2016_S2	BART1_0-u01608	BART1_0-u01608.001	MODIFIER	intergenic_region	#N/A
chr1_part1	68124140	C	T	2018_S11	BART1_0-u01617	BART1_0-u01617.001	MODIFIER	intron_variant	PLP-binding barrel
chr1_part1	68124140	C	T	2018_S11	BART1_0-u01617	BART1_0-u01617.003	MODIFIER	intron_variant	PLP-binding barrel
chr1_part1	68124140	C	T	2018_S11	BART1_0-u01617	BART1_0-u01617.002	MODIFIER	intron_variant	PLP-binding barrel
chr1_part1	68124140	C	T	2018_S11	BART1_0-u01617	BART1_0-u01617.004	MODIFIER	intron_variant	PLP-binding barrel
chr1_part1	68204153	G	A	2018_S12	BART1_0-u01610	BART1_0-u01610.001	MODIFIER	intergenic_region	#N/A
chr1_part1	68451799	G	A	2018_S7	BART1_0-u01615	BART1_0-u01615.001	MODIFIER	intergenic_region	#N/A
chr1_part1	68836803	G	A	2016_S1	BART1_0-u01623	BART1_0-u01623.001	MODERATE	missense_variant	Trypanosome infection response 1
chr1_part1	68836803	G	A	2016_S1	BART1_0-u01623	BART1_0-u01623.007	MODERATE	missense_variant	Trypanosome infection response 1
chr1_part1	68836803	G	A	2016_S1	BART1_0-u01623	BART1_0-u01623.003	LOW	synonymous_variant	Trypanosome infection response 1
chr1_part1	68836803	G	A	2016_S1	BART1_0-u01623	BART1_0-u01623.002	MODIFIER	intron_variant	Trypanosome infection response 1
chr1_part1	68836803	G	A	2016_S1	BART1_0-u01623	BART1_0-u01623.004	MODIFIER	intron_variant	Trypanosome infection response 1
chr1_part1	68836803	G	A	2016_S1	BART1_0-u01623	BART1_0-u01623.005	MODIFIER	intron_variant	Trypanosome infection response 1
chr1_part1	68836803	G	A	2016_S1	BART1_0-u01623	BART1_0-u01623.006	MODIFIER	intron_variant	Trypanosome infection response 1
chr1_part1	68836803	G	A	2016_S1	BART1_0-u01623	BART1_0-u01623.008	MODIFIER	intron_variant	Trypanosome infection response 1
chr1_part1	69742839	G	A	2016_S4	BART1_0-u01626	BART1_0-u01626.001	MODERATE	missense_variant	Heavy metal-associated isoprenylated plant protein 36
chr1_part1	70565973	C	T	2018_S4	BART1_0-u01630	BART1_0-u01630.001	MODERATE	missense_variant	#N/A
chr1_part1	70653914	C	T	2018_S7	BART1_0-u01635	BART1_0-u01635.001	MODIFIER	intergenic_region	#N/A
chr1_part1	70871327	C	T	2016_S3	BART1_0-u01646	BART1_0-u01646.001	MODIFIER	intergenic_region	NAC transcription factor 2 (Fragment)
chr1_part1	70871568	G	A	2018_S5	BART1_0-u01646	BART1_0-u01646.001	MODIFIER	intergenic_region	NAC transcription factor 2 (Fragment)
chr1_part1	70879329	G	A	2018_S5	BART1_0-u01646	BART1_0-u01646.001	MODIFIER	intergenic_region	NAC transcription factor 2 (Fragment)
chr1_part1	70912638	G	T	2016_S4	BART1_0-u01646	BART1_0-u01646.001	MODIFIER	intergenic_region	NAC transcription factor 2 (Fragment)
chr1_part1	70931741	G	A	2016_S6	BART1_0-u01648	BART1_0-u01648.001	MODERATE	missense_variant	Translocase of chloroplast 159 chloroplastic
chr1_part1	70931741	G	A	2016_S6	BART1_0-u01648	BART1_0-u01648.002	MODERATE	missense_variant	Translocase of chloroplast 159 chloroplastic
chr1_part1	70931741	G	A	2016_S6	BART1_0-u01648	BART1_0-u01648.003	MODERATE	missense_variant	Translocase of chloroplast 159 chloroplastic
chr1_part1	70931741	G	A	2016_S6	BART1_0-u01648	BART1_0-u01648.006	MODERATE	missense_variant	Translocase of chloroplast 159 chloroplastic
chr1_part1	70931741	G	A	2016_S6	BART1_0-u01648	BART1_0-u01648.005	LOW	synonymous_variant	Translocase of chloroplast 159 chloroplastic
chr1_part1	70931741	G	A	2016_S6	BART1_0-u01648	BART1_0-u01648.004	LOW	synonymous_variant	Translocase of chloroplast 159 chloroplastic
chr1_part1	71462435	G	A	2018_S12	BART1_0-u01658	BART1_0-u01658.007	MODERATE	missense_variant	Putative plastidic glucose transporter 2
chr1_part1	71462435	G	A	2018_S12	BART1_0-u01658	BART1_0-u01658.017	MODERATE	missense_variant	Putative plastidic glucose transporter 2
chr1_part1	71462435	G	A	2018_S12	BART1_0-u01658	BART1_0-u01658.004	LOW	synonymous_variant	Putative plastidic glucose transporter 2
chr1_part1	71462435	G	A	2018_S12	BART1_0-u01658	BART1_0-u01658.005	LOW	synonymous_variant	Putative plastidic glucose transporter 2
chr1_part1	71462435	G	A	2018_S12	BART1_0-u01658	BART1_0-u01658.011	LOW	synonymous_variant	Putative plastidic glucose transporter 2
chr1_part1	71462435	G	A	2018_S12	BART1_0-u01658	BART1_0-u01658.014	LOW	synonymous_variant	Putative plastidic glucose transporter 2
chr1_part1	71462435	G	A	2018_S12	BART1_0-u01658	BART1_0-u01658.001	MODIFIER	intron_variant	Putative plastidic glucose transporter 2
chr1_part1	71462435	G	A	2018_S12	BART1_0-u01658	BART1_0-u01658.002	MODIFIER	intron_variant	Putative plastidic glucose transporter 2
chr1_part1	71462435	G	A	2018_S12	BART1_0-u01658	BART1_0-u01658.003	MODIFIER	intron_variant	Putative plastidic glucose transporter 2
chr1_part1	71462435	G	A	2018_S12	BART1_0-u01658	BART1_0-u01658.006	MODIFIER	intron_variant	Putative plastidic glucose transporter 2
chr1_part1	71462435	G	A	2018_S12	BART1_0-u01658	BART1_0-u01658.008	MODIFIER	intron_variant	Putative plastidic glucose transporter 2
chr1_part1	71462435	G	A	2018_S12	BART1_0-u01658	BART1_0-u01658.009	MODIFIER	intron_variant	Putative plastidic glucose transporter 2
chr1_part1	71462435	G	A	2018_S12	BART1_0-u01658	BART1_0-u01658.010	MODIFIER	intron_variant	Putative plastidic glucose transporter 2
chr1_part1	71462435	G	A	2018_S12	BART1_0-u01658	BART1_0-u01658.012	MODIFIER	intron_variant	Putative plastidic glucose transporter 2
chr1_part1	71462435	G	A	2018_S12	BART1_0-u01658	BART1_0-u01658.013	MODIFIER	intron_variant	Putative plastidic glucose transporter 2
chr1_part1	71462435	G	A	2018_S12	BART1_0-u01658	BART1_0-u01658.015	MODIFIER	intron_variant	Putative plastidic glucose transporter 2
chr1_part1	71462435	G	A	2018_S12	BART1_0-u01658	BART1_0-u01658.016	MODIFIER	intron_variant	Putative plastidic glucose transporter 2
chr1_part1	71462435	G	A	2018_S12	BART1_0-u01658	BART1_0-u01658.018	MODIFIER	intron_variant	Putative plastidic glucose transporter 2
chr1_part1	71462435	G	A	2018_S12	BART1_0-u01658	BART1_0-u01658.019	MODIFIER	intron_variant	Putative plastidic glucose transporter 2
chr1_part1	71462435	G	A	2018_S12	BART1_0-u01658	BART1_0-u01658.020	MODIFIER	intron_variant	Putative plastidic glucose transporter 2
chr1_part1	71462435	G	A	2018_S12	BART1_0-u01658	BART1_0-u01658.021	MODIFIER	intron_variant	Putative plastidic glucose transporter 2
chr1_part1	71462435	G	A	2018_S12	BART1_0-u01658	BART1_0-u01658.022	MODIFIER	intron_variant	Putative plastidic glucose transporter 2
chr1_part1	71462435	G	A	2018_S12	BART1_0-u01658	BART1_0-u01658.023	MODIFIER	intron_variant	Putative plastidic glucose transporter 2
chr1_part1	71462435	G	A	2018_S12	BART1_0-u01658	BART1_0-u01658.024	MODIFIER	intron_variant	Putative plastidic glucose transporter 2
chr1_part1	71462435	G	A	2018_S12	BART1_0-u01658	BART1_0-u01658.025	MODIFIER	intron_variant	Putative plastidic glucose transporter 2
chr1_part1	71462435	G	A	2018_S12	BART1_0-u01658	BART1_0-u01658.026	MODIFIER	intron_variant	Putative plastidic glucose transporter 2
chr1_part1	71462435	G	A	2018_S12	BART1_0-u01658	BART1_0-u01658.027	MODIFIER	intron_variant	Putative plastidic glucose transporter 2
chr1_part1	71462435	G	A	2018_S12	BART1_0-u01658	BART1_0-u01658.028	MODIFIER	intron_variant	Putative plastidic glucose transporter 2
chr1_part1	71463927	C	T	2018_S1	BART1_0-u01658	BART1_0-u01658.015	MODERATE	missense_variant	Putative plastidic glucose transporter 2
chr1_part1	71463927	C	T	2018_S1	BART1_0-u01658	BART1_0-u01658.001	MODIFIER	intron_variant	Putative plastidic glucose transporter 2
chr1_part1	71463927	C	T	2018_S1	BART1_0-u01658	BART1_0-u01658.002	MODIFIER	intron_variant	Putative plastidic glucose transporter 2
chr1_part1	71463927	C	T	2018_S1	BART1_0-u01658	BART1_0-u01658.004	MODIFIER	intron_variant	Putative plastidic glucose transporter 2
chr1_part1	71463927	C	T	2018_S1	BART1_0-u01658	BART1_0-u01658.003	MODIFIER	intron_variant	Putative plastidic glucose transporter 2
chr1_part1	71463927	C	T	2018_S1	BART1_0-u01658	BART1_0-u01658.005	MODIFIER	intron_variant	Putative plastidic glucose transporter 2
chr1_part1	71463927	C	T	2018_S1	BART1_0-u01658	BART1_0-u01658.006	MODIFIER	intron_variant	Putative plastidic glucose transporter 2
chr1_part1	71463927	C	T	2018_S1	BART1_0-u01658	BART1_0-u01658.007	MODIFIER	intron_variant	Putative plastidic glucose transporter 2
chr1_part1	71463927	C	T	2018_S1	BART1_0-u01658	BART1_0-u01658.008	MODIFIER	intron_variant	Putative plastidic glucose transporter 2
chr1_part1	71463927	C	T	2018_S1	BART1_0-u01658	BART1_0-u01658.009	MODIFIER	intron_variant	Putative plastidic glucose transporter 2
chr1_part1	71463927	C	T	2018_S1	BART1_0-u01658	BART1_0-u01658.010	MODIFIER	intron_variant	Putative plastidic glucose transporter 2
chr1_part1	71463927	C	T	2018_S1	BART1_0-u01658	BART1_0-u01658.011	MODIFIER	intron_variant	Putative plastidic glucose transporter 2
chr1_part1	71463927	C	T	2018_S1	BART1_0-u01658	BART1_0-u01658.012	MODIFIER	intron_variant	Putative plastidic glucose transporter 2
chr1_part1	71463927	C	T	2018_S1	BART1_0-u01658	BART1_0-u01658.013	MODIFIER	intron_variant	Putative plastidic glucose transporter 2
chr1_part1	71463927	C	T	2018_S1	BART1_0-u01658	BART1_0-u01658.014	MODIFIER	intron_variant	Putative plastidic glucose transporter 2
chr1_part1	71463927	C	T	2018_S1	BART1_0-u01658	BART1_0-u01658.016	MODIFIER	intron_variant	Putative plastidic glucose transporter 2
chr1_part1	71463927	C	T	2018_S1	BART1_0-u01658	BART1_0-u01658.017	MODIFIER	intron_variant	Putative plastidic glucose transporter 2
chr1_part1	71463927	C	T	2018_S1	BART1_0-u01658	BART1_0-u01658.018	MODIFIER	intron_variant	Putative plastidic glucose transporter 2
chr1_part1	71463927	C	T	2018_S1	BART1_0-u01658	BART1_0-u01658.019	MODIFIER	intron_variant	Putative plastidic glucose transporter 2
chr1_part1	71463927	C	T	2018_S1	BART1_0-u01658	BART1_0-u01658.020	MODIFIER	intron_variant	Putative plastidic glucose transporter 2
chr1_part1	71463927	C	T	2018_S1	BART1_0-u01658	BART1_0-u01658.021	MODIFIER	intron_variant	Putative plastidic glucose transporter 2
chr1_part1	71463927	C	T	2018_S1	BART1_0-u01658	BART1_0-u01658.022	MODIFIER	intron_variant	Putative plastidic glucose transporter 2
chr1_part1	71463927	C	T	2018_S1	BART1_0-u01658	BART1_0-u01658.023	MODIFIER	intron_variant	Putative plastidic glucose transporter 2
chr1_part1	71463927	C	T	2018_S1	BART1_0-u01658	BART1_0-u01658.024	MODIFIER	intron_variant	Putative plastidic glucose transporter 2
chr1_part1	71463927	C	T	2018_S1	BART1_0-u01658	BART1_0-u01658.025	MODIFIER	intron_variant	Putative plastidic glucose transporter 2
chr1_part1	71463927	C	T	2018_S1	BART1_0-u01658	BART1_0-u01658.026	MODIFIER	intron_variant	Putative plastidic glucose transporter 2
chr1_part1	71463927	C	T	2018_S1	BART1_0-u01658	BART1_0-u01658.027	MODIFIER	intron_variant	Putative plastidic glucose transporter 2
chr1_part1	71463927	C	T	2018_S1	BART1_0-u01658	BART1_0-u01658.028	MODIFIER	intron_variant	Putative plastidic glucose transporter 2
chr1_part1	71574442	C	A	2016_S8	BART1_0-u01658	BART1_0-u01658.001	MODIFIER	intergenic_region	Putative plastidic glucose transporter 2
chr1_part1	72121186	G	A	2018_S6	BART1_0-u01645	BART1_0-u01645.001	MODIFIER	intergenic_region	#N/A
chr1_part1	72505260	G	A	2018_S1	BART1_0-u01654	BART1_0-u01654.004	HIGH	stop_gained	Factor of DNA methylation 1
chr1_part1	72505260	G	A	2018_S1	BART1_0-u01654	BART1_0-u01654.005	HIGH	stop_gained	Factor of DNA methylation 1
chr1_part1	72505260	G	A	2018_S1	BART1_0-u01654	BART1_0-u01654.006	HIGH	stop_gained	Factor of DNA methylation 1
[truncated: 84,646 more rows]
